# Supplementary material for: Periostin loss-of-function protects mice from post-traumatic and age-related osteoarthritis
Source: Arthritis Res Ther. 2021 Apr 8;23:104. doi: 10.1186/s13075-021-02477-z (PMC8028178; doi:10.1186/s13075-021-02477-z)
Supplement: Supplementary file 1 — Additional file 1. Gene transcripts [file 13075_2021_2477_MOESM1_ESM.xlsx]

## Sheet: Sheet1
Supplemental Table 1: Gene transcripts differentially expressed between wild-type and Postn knockout chondrocytes
Gene symbol	Gene name	Biotype	Transcript count	log2 fold change	Linear fold change	P	Adjusted P
Rps3a3	ribosomal protein S3A3	processed_pseudogene	1	4.59397	24.1503	0.00389447	0.527419
Evx2	even-skipped homeobox 2	protein_coding	2	3.13806	8.80339	<0.001	0.036685
Dscaml1	DS cell adhesion molecule like 1	protein_coding	9	2.62263	6.15874	<0.001	0.0426352
Rplp0-ps1	ribosomal protein, large, P0, pseudogene 1	processed_pseudogene	1	2.54152	5.82201	0.0219561	0.528434
Gm12901	predicted gene 12901	processed_pseudogene	1	2.3669	5.15831	0.0188167	0.527419
Gm9625	predicted gene 9625	processed_pseudogene	1	2.3619	5.14048	0.0294342	0.533208
Hist1h2al	histone cluster 1, H2al	processed_pseudogene	1	2.29776	4.91694	0.0153476	0.527419
Gm8199	predicted gene 8199	processed_pseudogene	1	2.25523	4.77412	0.0448447	0.551051
Gm8730	predicted pseudogene 8730	processed_pseudogene	1	1.79834	3.4782	0.0387382	0.545113
Gm42743	predicted gene 42743	lincRNA	1	1.64038	3.11749	0.00283077	0.527419
Gm10036	predicted gene 10036	processed_pseudogene	1	1.54596	2.91998	0.0319847	0.537373
Phyhip	phytanoyl-CoA hydroxylase interacting protein	protein_coding	2	1.52633	2.88051	0.0139699	0.527419
Fam124a	family with sequence similarity 124, member A	protein_coding	4	1.43648	2.70659	<0.001	0.49708
Gm20628	predicted gene 20628	antisense	1	1.41087	2.65898	0.00649902	0.527419
Tmem51	transmembrane protein 51	protein_coding	1	1.398	2.63537	0.00135174	0.527419
Junb	jun B proto-oncogen	protein_coding	2	1.35226	2.55311	0.00598956	0.527419
Lypd6b	LY6/PLAUR domain containing 6B	protein_coding	3	1.29908	2.46071	0.00904788	0.527419
Cd1d1	CD1d1 antigen	protein_coding	5	1.29491	2.45361	0.012122	0.527419
4930481B07Rik	RIKEN cDNA 4930481B07 gene	processed_transcript	2	1.2601	2.39512	0.0373421	0.545113
Rbm46	RNA binding motif protein 46	protein_coding	3	1.25415	2.38527	0.0212865	0.527419
Ccdc85b	coiled-coil domain containing 85B	protein_coding	2	1.24182	2.36497	0.00383206	0.527419
Gm3608	predicted gene 3608	pseudogene	1	1.21353	2.31905	0.0326768	0.544958
Gm13972	predicted gene 13972	processed_transcript	1	1.18488	2.27345	0.0180184	0.527419
Mapk12	mitogen-activated protein kinase 12	protein_coding	7	1.17819	2.26293	0.0159132	0.527419
Nbl1	neuroblastoma, suppression of tumorigenicity 1	protein_coding	3	1.17683	2.26079	0.0190537	0.527419
Pla2g2d	phospholipase A2, group IID	protein_coding	2	1.16391	2.24064	0.00749019	0.527419
Apoe	apolipoprotein	protein_coding	11	1.14556	2.21231	0.0415122	0.546863
Atp10d	ATPase, class V, type 10D	polymorphic_pseudogene	6	1.09717	2.13934	0.0253095	0.533208
Phlda3	pleckstrin homology like domain, family A, member 3	protein_coding	2	1.0945	2.13539	0.00257213	0.527419
Wdfy1	WD repeat and FYVE domain containing 1	protein_coding	14	1.09237	2.13224	0.0119577	0.527419
Lrat	lecithin-retinol acyltransferase (phosphatidylcholine-retinol-O-acyltransferase)	protein_coding	1	1.08994	2.12865	0.00283337	0.527419
Trim75	tripartite motif-containing 75	protein_coding	2	1.07023	2.09977	0.0040735	0.527419
Traf3ip1	TRAF3 interacting protein 1	protein_coding	3	1.06837	2.09706	0.0130809	0.527419
Rbm45	RNA binding motif protein 45	protein_coding	1	1.0564	2.07973	0.00936721	0.527419
Gdf10	growth differentiation factor 10	protein_coding	1	1.0528	2.07455	<0.001	0.036685
Grem1	gremlin 1, DAN family BMP antagonist	protein_coding	1	1.04978	2.07022	0.0308726	0.536829
Angpt2	angiopoietin 2	protein_coding	2	1.04435	2.06244	0.0219117	0.528434
Cilp	cartilage intermediate layer protein, nucleotide pyrophosphohydrolase	protein_coding	2	1.02939	2.04117	0.0245112	0.533208
Gm11346	predicted gene 11346	transcribed_processed_pseudogene	4	1.02465	2.03446	0.0352825	0.545113
Prdm6	PR domain containing 6	protein_coding	5	1.02352	2.03288	0.00163965	0.527419
A330009N23Rik	RIKEN cDNA A330009N23 gene	antisense	3	1.01268	2.01765	0.00890155	0.527419
Igsf8	immunoglobulin superfamily, member 8	protein_coding	8	1.01168	2.01626	<0.001	0.175535
Cntnap5b	contactin associated protein-like 5B	protein_coding	3	1.00202	2.0028	0.0114034	0.527419
Col9a3	collagen, type IX, alpha 3	protein_coding	6	0.997829	1.99699	<0.001	0.264369
A4galt	alpha 1,4-galactosyltransferase	protein_coding	4	0.976024	1.96704	0.0169331	0.527419
Shisal1	shisa like 1	protein_coding	4	0.973704	1.96388	0.0343008	0.545113
Ssbp4	single stranded DNA binding protein 4	protein_coding	15	0.966496	1.95409	0.0106052	0.527419
Scara3	scavenger receptor class A, member 3	protein_coding	1	0.965141	1.95225	0.0139365	0.527419
Abca15	ATP-binding cassette, sub-family A (ABC1), member 15	protein_coding	4	0.959361	1.94445	0.0181627	0.527419
Gad2	glutamic acid decarboxylase	protein_coding	2	0.95474	1.93823	0.0135224	0.527419
1700003E16Rik	RIKEN cDNA 1700003E16 gene	protein_coding	2	0.95207	1.93465	0.00753901	0.527419
Stab1	stabilin 1	protein_coding	13	0.949687	1.93145	0.0109666	0.527419
Cdo1	cysteine dioxygenase 1, cytosolic	protein_coding	5	0.949261	1.93088	0.0241738	0.533208
Bpifc	BPI fold containing family C	protein_coding	2	0.947113	1.92801	0.0158799	0.527419
Ugt8a	UDP galactosyltransferase 8A	protein_coding	3	0.945233	1.9255	0.0139239	0.527419
Plxdc2	plexin domain containing 2	protein_coding	4	0.926571	1.90075	0.0182891	0.527419
Coro6	coronin 6	protein_coding	6	0.923896	1.89723	0.0301916	0.5355
4930544L04Rik	RIKEN cDNA 4930544L04 gene	TEC	2	0.918396	1.89001	0.0119451	0.527419
Col6a2	collagen, type VI, alpha 2	protein_coding	3	0.916291	1.88726	0.00160611	0.527419
Dyrk1b	dual-specificity tyrosine-(Y)-phosphorylation regulated kinase 1b	protein_coding	3	0.91084	1.88014	0.0116727	0.527419
Gm15638	predicted gene 15638	antisense	3	0.910582	1.8798	0.0149012	0.527419
Cpz	carboxypeptidase	protein_coding	2	0.909814	1.8788	0.0140725	0.527419
Ankrd13b	ankyrin repeat domain 13b	protein_coding	6	0.905633	1.87337	0.0146414	0.527419
P2ry2	purinergic receptor P2Y, G-protein coupled 2	protein_coding	6	0.903488	1.87058	0.00431148	0.527419
Ntf3	neurotrophin	protein_coding	3	0.901671	1.86823	0.0130459	0.527419
Col14a1	collagen, type XIV, alpha 1	protein_coding	4	0.900867	1.86719	0.00851101	0.527419
Chchd10	coiled-coil-helix-coiled-coil-helix domain containing 10	protein_coding	3	0.893464	1.85763	0.00745228	0.527419
Col4a2	collagen, type IV, alpha 2	protein_coding	3	0.890047	1.85324	0.00101177	0.527419
Cilp2	cartilage intermediate layer protein 2	protein_coding	1	0.884272	1.84583	0.00942197	0.527419
Smok2a	sperm motility kinase 2A	protein_coding	1	0.880159	1.84058	0.0211472	0.527419
Exoc3l2	exocyst complex component 3-like 2	protein_coding	2	0.879255	1.83943	0.0256529	0.533208
Dusp15	dual specificity phosphatase-like 15	protein_coding	4	0.878973	1.83906	0.0478915	0.555714
Tspan15	tetraspanin 15	protein_coding	5	0.875246	1.83432	0.00386848	0.527419
Lzts2	leucine zipper, putative tumor suppressor 2	protein_coding	8	0.862307	1.81794	0.00431052	0.527419
Ccdc162	coiled-coil domain containing 162	protein_coding	12	0.860919	1.81619	0.0258607	0.533208
Sparcl1	SPARC-like 1	protein_coding	2	0.858742	1.81346	0.0398044	0.545113
Tph2	tryptophan hydroxylase 2	protein_coding	2	0.855622	1.80954	0.0387297	0.545113
Gm281	predicted gene 281	protein_coding	1	0.855211	1.80902	0.0349341	0.545113
Smoc1	SPARC related modular calcium binding 1	protein_coding	3	0.854461	1.80808	0.0048642	0.527419
Nxph4	neurexophilin 4	protein_coding	1	0.849953	1.80244	0.00819695	0.527419
Gm12655	predicted gene 12655	processed_transcript	2	0.849791	1.80224	0.00678795	0.527419
Ttc34	tetratricopeptide repeat domain 34	protein_coding	3	0.846585	1.79824	0.0456659	0.552172
Gm13592	predicted gene 13592	processed_pseudogene	1	0.837496	1.78695	0.0154247	0.527419
Tifa	TRAF-interacting protein with forkhead-associated domain	protein_coding	5	0.834326	1.78302	0.00992822	0.527419
Fam43a	family with sequence similarity 43, member A	protein_coding	1	0.833572	1.78209	0.00232548	0.527419
Zfp352	zinc finger protein 352	protein_coding	2	0.826537	1.77342	0.0352784	0.545113
Ifit1	interferon-induced protein with tetratricopeptide repeats	protein_coding	1	0.824236	1.7706	0.00989421	0.527419
Scn7a	sodium channel, voltage-gated, type VII, alpha	protein_coding	1	0.82414	1.77048	0.0460633	0.552739
Zfp385a	zinc finger protein 385A	protein_coding	3	0.817449	1.76229	0.00315448	0.527419
Zfp697	zinc finger protein 697	protein_coding	4	0.815474	1.75988	0.041263	0.545965
Mnd1	meiotic nuclear divisions 1	protein_coding	1	0.815033	1.75934	0.0136084	0.527419
Gm19967	predicted gene, 19967	sense_intronic	1	0.814735	1.75897	0.0189889	0.527419
Hdc	histidine decarboxylas	protein_coding	5	0.810372	1.75366	0.0289345	0.533208
Lama5	laminin, alpha 5	protein_coding	4	0.807161	1.74977	0.0391292	0.545113
C5ar2	complement component 5a receptor 2	protein_coding	2	0.807026	1.7496	0.0174898	0.527419
Sncg	synuclein, gamma	protein_coding	1	0.805458	1.7477	0.042659	0.54788
Cdh12	cadherin 12	protein_coding	3	0.805291	1.7475	0.0122021	0.527419
Dennd2d	DENN/MADD domain containing 2D	protein_coding	6	0.804336	1.74634	0.0345165	0.545113
Cndp1	carnosine dipeptidase 1 (metallopeptidase M20 family)	protein_coding	6	0.801864	1.74335	0.0285233	0.533208
Col4a1	collagen, type IV, alpha	protein_coding	8	0.801679	1.74313	0.0117553	0.527419
6430531B16Rik	RIKEN cDNA 6430531B16 gene	protein_coding	5	0.798671	1.7395	0.0331133	0.544958
Btg4	B cell translocation gene 4	protein_coding	5	0.796289	1.73663	0.0183766	0.527419
Vat1	vesicle amine transport 1	protein_coding	1	0.794915	1.73497	<0.001	0.49708
Slc13a3	solute carrier family 13 (sodium-dependent dicarboxylate transporter), member 3	protein_coding	5	0.794366	1.73432	0.0135008	0.527419
Atoh8	atonal bHLH transcription factor 8	protein_coding	3	0.793973	1.73384	0.00299058	0.527419
Hand2os1	Hand2, opposite strand 1	processed_transcript	37	0.789149	1.72805	0.0115272	0.527419
Chrna6	cholinergic receptor, nicotinic, alpha polypeptide 6	protein_coding	1	0.78784	1.72649	0.0149237	0.527419
F13a1	coagulation factor XIII, A1 subunit	protein_coding	5	0.782183	1.71973	0.00312885	0.527419
Fbxo2	F-box protein 2	protein_coding	1	0.780391	1.7176	0.0128999	0.527419
Nr4a1	nuclear receptor subfamily 4, group A, member 1	protein_coding	4	0.780008	1.71714	0.0129761	0.527419
Ablim2	actin-binding LIM protein 2	protein_coding	17	0.775632	1.71194	0.00921093	0.527419
Gimap5	GTPase, IMAP family member 5	protein_coding	4	0.7741	1.71012	0.0258186	0.533208
Scn11a	sodium channel, voltage-gated, type XI, alpha	protein_coding	2	0.772617	1.70837	0.020371	0.527419
Borcs6	BLOC-1 related complex subunit 6	protein_coding	1	0.770514	1.70588	0.00806948	0.527419
Gpr173	G-protein coupled receptor 173	protein_coding	2	0.7694	1.70456	0.0210076	0.527419
Msx1	msh homeobox	protein_coding	2	0.768594	1.70361	0.012311	0.527419
Cdh23	cadherin 23 (otocadherin)	protein_coding	16	0.767592	1.70243	0.0180256	0.527419
Trim9	tripartite motif-containing 9	protein_coding	12	0.767419	1.70222	0.018701	0.527419
Tmem151a	transmembrane protein 151A	protein_coding	5	0.765498	1.69996	0.00829801	0.527419
Nphp4	nephronophthisis 4 (juvenile) homolog (human)	protein_coding	6	0.762517	1.69645	0.0412137	0.545828
Ramp2	receptor (calcitonin) activity modifying protein 2	protein_coding	8	0.761806	1.69561	0.0100833	0.527419
Hoxd9	homeobox D	protein_coding	1	0.757444	1.69049	0.0199088	0.527419
Ubtd1	ubiquitin domain containing 1	protein_coding	2	0.757089	1.69008	0.00917225	0.527419
Abcc8	ATP-binding cassette, sub-family C (CFTR/MRP), member 8	protein_coding	8	0.753479	1.68585	0.0344489	0.545113
B4galnt3	beta-1,4-N-acetyl-galactosaminyl transferase 3	protein_coding	3	0.75344	1.68581	0.0417453	0.54718
1700016K19Rik	RIKEN cDNA 1700016K19 gene	protein_coding	1	0.751701	1.68378	0.03821	0.545113
R74862	expressed sequence R74862	processed_transcript	3	0.748377	1.6799	0.0409222	0.545828
Pheta1	PH domain containing endocytic trafficking adaptor 1	protein_coding	3	0.748336	1.67985	0.0100059	0.527419
Gpr84	G protein-coupled receptor 84	protein_coding	1	0.746166	1.67733	0.00605254	0.527419
Ptk6	PTK6 protein tyrosine kinase	protein_coding	1	0.743008	1.67366	0.0301888	0.5355
Prkd2	protein kinase D2	protein_coding	8	0.742348	1.6729	0.0198304	0.527419
P2ry14	purinergic receptor P2Y, G-protein coupled, 14	protein_coding	9	0.740688	1.67097	0.0210029	0.527419
Zfp219	zinc finger protein 219	protein_coding	13	0.739743	1.66988	0.0101003	0.527419
Phlda1	pleckstrin homology like domain, family A, member 1	protein_coding	2	0.735424	1.66489	0.000533131	0.527419
Abcc9	ATP-binding cassette, sub-family C (CFTR/MRP), member 9	protein_coding	6	0.733165	1.66228	0.0380126	0.545113
Gm12576	predicted gene 12576	lincRNA	1	0.727976	1.65631	0.0174162	0.527419
Nctc1	non-coding transcript 1	processed_transcript	2	0.726817	1.65498	0.0316984	0.536829
Abhd8	abhydrolase domain containing 8	protein_coding	3	0.726254	1.65434	0.00278645	0.527419
Dlgap2	DLG associated protein 2	protein_coding	9	0.725128	1.65305	0.0223688	0.531848
Barx1	BarH-like homeobox 1	protein_coding	1	0.722097	1.64958	0.0296119	0.533208
Gm7162	predicted gene 7162	processed_pseudogene	1	0.718573	1.64555	0.0445108	0.551051
Gm7656	predicted gene 7656	processed_pseudogene	1	0.718234	1.64517	0.0310066	0.536829
Cxcl16	chemokine (C-X-C motif) ligand 16	protein_coding	3	0.718013	1.64491	0.0152339	0.527419
Col10a1	collagen, type X, alpha	protein_coding	1	0.717967	1.64486	0.0259486	0.533208
Gm15455	predicted gene 15455	processed_pseudogene	1	0.716241	1.64289	0.0304233	0.535761
Enpep	glutamyl aminopeptidase	protein_coding	5	0.716145	1.64279	0.0453689	0.551051
Pdk4	pyruvate dehydrogenase kinase, isoenzyme 4	protein_coding	3	0.714998	1.64148	0.018185	0.527419
Slc22a15	solute carrier family 22 (organic anion/cation transporter), member 15	protein_coding	7	0.71459	1.64102	0.00764855	0.527419
5430427O19Rik	RIKEN cDNA 5430427O19 gene	protein_coding	1	0.713938	1.64028	0.0297529	0.534176
Fam19a5	family with sequence similarity 19, member A5	protein_coding	2	0.712598	1.63875	0.00732704	0.527419
Nfkb2	nuclear factor of kappa light polypeptide gene enhancer in B cells 2, p49/p100	protein_coding	8	0.710269	1.63611	0.00418302	0.527419
Ctso	cathepsin O	protein_coding	4	0.709257	1.63496	0.0114203	0.527419
Maats1	MYCBP-associated, testis expressed 1	protein_coding	2	0.709159	1.63485	0.0161984	0.527419
Cldn1	claudin 1	protein_coding	2	0.708906	1.63456	0.035889	0.545113
Il20rb	interleukin 20 receptor beta	protein_coding	6	0.708457	1.63406	0.0293892	0.533208
Gm13857	predicted gene 13857	transcribed_processed_pseudogene	4	0.708166	1.63373	0.0480285	0.555714
Mrgprd	MAS-related GPR, member D	protein_coding	1	0.704546	1.62963	0.0401086	0.545724
D230017M19Rik	RIKEN cDNA D230017M19 gene	lincRNA	3	0.703754	1.62874	0.023416	0.533208
Pcsk5	proprotein convertase subtilisin/kexin type	protein_coding	5	0.70249	1.62731	0.0260656	0.533208
Itpr3	inositol 1,4,5-triphosphate receptor 3	protein_coding	2	0.700854	1.62547	0.00202343	0.527419
Sgtb	small glutamine-rich tetratricopeptide repeat (TPR)-containing, beta	protein_coding	3	0.69784	1.62207	0.0054288	0.527419
Col2a1	collagen, type II, alpha 1	protein_coding	10	0.697461	1.62165	0.00159158	0.527419
1700001J11Rik	RIKEN cDNA 1700001J11 gene	transcribed_processed_pseudogene	2	0.697123	1.62127	0.0311206	0.536829
Akt1s1	AKT1 substrate 1 (proline-rich)	protein_coding	12	0.696818	1.62093	0.00155615	0.527419
Loxl1	lysyl oxidase-like 1	protein_coding	1	0.694485	1.61831	0.0264064	0.533208
Rtl8b	retrotransposon Gag like 8B	protein_coding	1	0.69176	1.61525	0.00578218	0.527419
1600029O15Rik	RIKEN cDNA 1600029O15 gene	transcribed_processed_pseudogene	2	0.688109	1.61117	0.0331703	0.544958
Emilin2	elastin microfibril interfacer 2	protein_coding	11	0.688079	1.61114	0.044146	0.551051
Tmprss11d	transmembrane protease, serine 11d	protein_coding	2	0.686882	1.6098	0.0386683	0.545113
Oprm1	opioid receptor, mu	protein_coding	31	0.684485	1.60713	0.0103697	0.527419
Pgr15l	G protein-coupled receptor 15-like	protein_coding	1	0.68414	1.60674	0.0300677	0.535336
Mrc2	mannose receptor, C type 2	protein_coding	5	0.681861	1.60421	<0.001	0.49708
Man1c1	mannosidase, alpha, class 1C, member 1	protein_coding	3	0.680563	1.60276	0.0360846	0.545113
Cbx8	chromobox 8	protein_coding	3	0.680382	1.60256	0.0314204	0.536829
Gm11613	predicted gene 11613	processed_transcript	1	0.677682	1.59957	0.0402337	0.545724
Atp6v1c2	ATPase, H+ transporting, lysosomal V1 subunit C2	protein_coding	9	0.675957	1.59766	0.0311965	0.536829
Wfdc12	WAP four-disulfide core domain 12	protein_coding	1	0.675252	1.59688	0.0229744	0.533208
Atp13a2	ATPase type 13A2	protein_coding	9	0.675217	1.59684	0.0338256	0.545113
Ppp1r13l	protein phosphatase 1, regulatory subunit 13 like	protein_coding	5	0.674682	1.59624	0.0153255	0.527419
Igf2bp3	insulin-like growth factor 2 mRNA binding protein 3	protein_coding	5	0.674624	1.59618	0.0262194	0.533208
Smpdl3a	sphingomyelin phosphodiesterase, acid-like 3A	protein_coding	3	0.674509	1.59605	0.00813626	0.527419
Irf2bp1	interferon regulatory factor 2 binding protein 1	protein_coding	1	0.67342	1.59485	0.0164805	0.527419
Pde1c	phosphodiesterase 1C	protein_coding	14	0.670867	1.59203	0.0287156	0.533208
B3galt5	UDP-Gal:betaGlcNAc beta 1,3-galactosyltransferase, polypeptide 5	protein_coding	4	0.667082	1.58786	0.0357417	0.545113
Runx1	runt related transcription factor	protein_coding	7	0.665473	1.58609	0.0356604	0.545113
Tlr2	toll-like receptor 2	protein_coding	1	0.661235	1.58144	0.00493666	0.527419
Asap3	ArfGAP with SH3 domain, ankyrin repeat and PH domain 3	protein_coding	1	0.659986	1.58007	0.00463588	0.527419
Ngef	neuronal guanine nucleotide exchange factor	protein_coding	4	0.657789	1.57766	0.00364939	0.527419
Ltbp3	latent transforming growth factor beta binding protein 3	protein_coding	12	0.656315	1.57605	0.0079745	0.527419
Igfbp7	insulin-like growth factor binding protein 7	protein_coding	2	0.652983	1.57242	0.0248307	0.533208
Plekha6	pleckstrin homology domain containing, family A member 6	protein_coding	12	0.649195	1.56829	0.0380993	0.545113
Thap11	THAP domain containing 11	protein_coding	1	0.648036	1.56703	0.00190014	0.527419
Pdzrn4	PDZ domain containing RING finger 4	protein_coding	4	0.64801	1.567	0.0288682	0.533208
Zfp444	zinc finger protein 444	protein_coding	12	0.645235	1.56399	0.0170627	0.527419
Ptprb	protein tyrosine phosphatase, receptor type,	protein_coding	4	0.643713	1.56234	0.0362542	0.545113
Gm13561	predicted gene 13561	antisense	1	0.643305	1.5619	0.0425744	0.54788
Prss43	protease, serine 43	protein_coding	1	0.643277	1.56187	0.0491948	0.556075
Dock9	dedicator of cytokinesis 9	protein_coding	10	0.642718	1.56127	0.00661034	0.527419
Sycp2l	synaptonemal complex protein 2-like	protein_coding	3	0.64127	1.5597	0.0483333	0.555714
Prnp	prion protei	protein_coding	2	0.640958	1.55936	0.0316348	0.536829
Xdh	xanthine dehydrogenas	protein_coding	14	0.64037	1.55873	0.00590433	0.527419
Ano2	anoctamin 2	protein_coding	6	0.635624	1.55361	0.0201697	0.527419
Epb41l3	erythrocyte membrane protein band 4.1 like 3	protein_coding	18	0.633402	1.55122	0.0291816	0.533208
Errfi1	ERBB receptor feedback inhibitor 1	protein_coding	3	0.63227	1.55	0.00394187	0.527419
Ube2o	ubiquitin-conjugating enzyme E2O	protein_coding	3	0.631553	1.54923	0.00934885	0.527419
Trim11	tripartite motif-containing 11	protein_coding	3	0.629992	1.54756	0.0107876	0.527419
Zfp503	zinc finger protein 503	protein_coding	1	0.629224	1.54673	0.0368501	0.545113
Stbd1	starch binding domain 1	protein_coding	3	0.628612	1.54608	0.000740701	0.527419
Tbcc	tubulin-specific chaperone C	protein_coding	1	0.627151	1.54451	0.0168855	0.527419
Ppp1r35	protein phosphatase 1, regulatory subunit 35	protein_coding	4	0.625624	1.54288	0.0481988	0.555714
Dnah9	dynein, axonemal, heavy chain 9	protein_coding	6	0.62493	1.54214	0.0431356	0.549469
Pak7	p21 (RAC1) activated kinase 7	protein_coding	3	0.623073	1.54015	0.0259977	0.533208
Bcam	basal cell adhesion molecule	protein_coding	5	0.62239	1.53942	0.0387817	0.545113
B3gnt9	UDP-GlcNAc:betaGal beta-1,3-N-acetylglucosaminyltransferase 9	protein_coding	3	0.620966	1.5379	0.00285403	0.527419
Homer3	homer scaffolding protein 3	protein_coding	8	0.619548	1.53639	0.00101852	0.527419
Vmn2r-ps20	vomeronasal 2, receptor, pseudogene 20	unprocessed_pseudogene	1	0.618313	1.53508	0.0317794	0.536829
Chst14	carbohydrate sulfotransferase 14	protein_coding	2	0.617454	1.53417	0.0104968	0.527419
Naglu	alpha-N-acetylglucosaminidase (Sanfilippo disease IIIB)	protein_coding	3	0.61648	1.53313	0.00396817	0.527419
Chst8	carbohydrate sulfotransferase 8	protein_coding	6	0.611652	1.52801	0.0481772	0.555714
4930568A12Rik	RIKEN cDNA 4930568A12 gene	lincRNA	2	0.609904	1.52616	0.0248382	0.533208
Dpp6	dipeptidylpeptidase	protein_coding	9	0.608469	1.52464	0.0482349	0.555714
Mafk	v-maf musculoaponeurotic fibrosarcoma oncogene family, protein K (avian	protein_coding	3	0.608317	1.52448	0.00696146	0.527419
Frzb	frizzled-related protein	protein_coding	2	0.605524	1.52153	0.0245181	0.533208
Zfp768	zinc finger protein 768	protein_coding	2	0.605095	1.52108	0.00706378	0.527419
Chgb	chromogranin	protein_coding	1	0.603376	1.51927	0.0419596	0.547429
Def6	differentially expressed in FDCP 6	protein_coding	8	0.603264	1.51915	0.00997837	0.527419
Cd14	CD14 antige	protein_coding	2	0.60146	1.51725	0.0385759	0.545113
Scrib	scribbled planar cell polarity	protein_coding	12	0.601371	1.51716	0.0110909	0.527419
Id4	inhibitor of DNA binding	protein_coding	1	0.600272	1.516	0.030391	0.535761
Irak3	interleukin-1 receptor-associated kinase 3	protein_coding	5	0.599195	1.51487	0.0315146	0.536829
Evc2	EvC ciliary complex subunit 2	protein_coding	4	0.596328	1.51186	0.00349506	0.527419
Cog8	component of oligomeric golgi complex 8	protein_coding	4	0.596186	1.51171	0.00727925	0.527419
Sall3	spalt like transcription factor 3	protein_coding	2	0.595132	1.51061	0.0416035	0.546882
Grk5	G protein-coupled receptor kinase 5	protein_coding	3	0.594888	1.51036	0.0106557	0.527419
Rhoh	ras homolog family member H	protein_coding	4	0.594758	1.51022	0.0348815	0.545113
Actg2	actin, gamma 2, smooth muscle, enteric	protein_coding	6	0.594244	1.50968	0.0372533	0.545113
Epas1	endothelial PAS domain protein 1	protein_coding	2	0.594099	1.50953	0.0229409	0.533208
Fam20c	family with sequence similarity 20, member C	protein_coding	6	0.591781	1.50711	0.00938232	0.527419
Mirt1	myocardial infarction associated transcript 1	lincRNA	6	0.590247	1.50551	0.0367427	0.545113
Slc39a3	solute carrier family 39 (zinc transporter), member 3	protein_coding	5	0.589779	1.50502	0.00609646	0.527419
Slc27a1	solute carrier family 27 (fatty acid transporter), member 1	protein_coding	9	0.589524	1.50475	0.00433617	0.527419
Col9a2	collagen, type IX, alpha	protein_coding	3	0.589143	1.50435	0.0110235	0.527419
Mink1	misshapen-like kinase 1 (zebrafish)	protein_coding	13	0.588688	1.50388	0.0149207	0.527419
Tprn	taperin	protein_coding	4	0.587684	1.50283	0.0372875	0.545113
Enpp1	ectonucleotide pyrophosphatase/phosphodiesterase	protein_coding	5	0.586634	1.50174	0.00725877	0.527419
Chad	chondroadherin	protein_coding	1	0.586043	1.50112	0.0102946	0.527419
Zdhhc1	zinc finger, DHHC domain containing 1	protein_coding	4	0.582746	1.4977	0.0297739	0.534176
Fzd9	frizzled class receptor 9	protein_coding	1	0.58113	1.49602	0.0177733	0.527419
Smox	spermine oxidase	protein_coding	17	0.5805	1.49537	0.00719189	0.527419
Rilpl1	Rab interacting lysosomal protein-like 1	protein_coding	4	0.580384	1.49525	0.0383804	0.545113
Rab11fip5	RAB11 family interacting protein 5 (class I)	protein_coding	3	0.580007	1.49486	0.00373278	0.527419
Acss2	acyl-CoA synthetase short-chain family member 2	protein_coding	10	0.578899	1.49371	0.0214109	0.527419
Hr	lysine demethylase and nuclear receptor corepresso	protein_coding	5	0.577649	1.49242	0.00833815	0.527419
Phf1	PHD finger protein	protein_coding	7	0.574011	1.48866	0.0248035	0.533208
Man1a	mannosidase 1, alpha	protein_coding	8	0.573952	1.4886	0.00449023	0.527419
Gbe1	glucan (1,4-alpha-), branching enzyme 1	protein_coding	7	0.573952	1.4886	0.00585827	0.527419
Il17ra	interleukin 17 receptor A	protein_coding	3	0.573838	1.48848	0.00472014	0.527419
Mroh2a	maestro heat-like repeat family member 2A	protein_coding	5	0.572075	1.48666	0.0354111	0.545113
Rhobtb2	Rho-related BTB domain containing 2	protein_coding	4	0.567709	1.48217	0.0394005	0.545113
D630045J12Rik	RIKEN cDNA D630045J12 gene	protein_coding	6	0.567577	1.48203	0.0225925	0.533208
Cactin	cactin, spliceosome C complex subunit	protein_coding	3	0.566404	1.48083	0.00721337	0.527419
Col6a1	collagen, type VI, alpha	protein_coding	2	0.566048	1.48046	0.00632668	0.527419
Tdrkh	tudor and KH domain containing protein	protein_coding	8	0.564524	1.4789	0.0458703	0.552282
Parg	poly (ADP-ribose) glycohydrolase	protein_coding	10	0.564452	1.47883	0.00145556	0.527419
Zyx	zyxin	protein_coding	11	0.56282	1.47715	0.00493942	0.527419
Eng	endogli	protein_coding	6	0.562102	1.47642	0.00444311	0.527419
Vps37b	vacuolar protein sorting 37B	protein_coding	3	0.561384	1.47568	0.00769421	0.527419
Dvl2	dishevelled segment polarity protein 2	protein_coding	7	0.561333	1.47563	0.00941686	0.527419
Clptm1	cleft lip and palate associated transmembrane protein 1	protein_coding	9	0.560315	1.47459	0.00137976	0.527419
Col11a2	collagen, type XI, alpha	protein_coding	12	0.560069	1.47434	0.0051813	0.527419
Med25	mediator complex subunit 25	protein_coding	14	0.559529	1.47379	0.0144297	0.527419
Ube2ql1	ubiquitin-conjugating enzyme E2Q family-like 1	protein_coding	1	0.555812	1.46999	0.0372127	0.545113
Ap2a1	adaptor-related protein complex 2, alpha 1 subunit	protein_coding	11	0.554019	1.46817	0.00503433	0.527419
Plpp3	phospholipid phosphatase 3	protein_coding	1	0.553145	1.46728	0.00562823	0.527419
Gga1	golgi associated, gamma adaptin ear containing, ARF binding protein 1	protein_coding	5	0.551492	1.4656	0.00399354	0.527419
Etnk2	ethanolamine kinase 2	protein_coding	5	0.550296	1.46439	0.0308638	0.536829
Ppm1m	protein phosphatase 1M	protein_coding	7	0.549875	1.46396	0.0191662	0.527419
Zfp513	zinc finger protein 513	protein_coding	8	0.549517	1.46359	0.045529	0.551862
Clu	clusteri	protein_coding	9	0.549451	1.46353	0.0256008	0.533208
Ube2d2a	ubiquitin-conjugating enzyme E2D 2A	protein_coding	10	0.548593	1.46266	0.0065732	0.527419
Psmd3	proteasome (prosome, macropain) 26S subunit, non-ATPase,	protein_coding	5	0.546185	1.46022	0.0126311	0.527419
Zdhhc8	zinc finger, DHHC domain containing 8	protein_coding	2	0.545262	1.45928	0.00919869	0.527419
Abca17	ATP-binding cassette, sub-family A (ABC1), member 17	protein_coding	4	0.544833	1.45885	0.0366538	0.545113
Egln2	egl-9 family hypoxia-inducible factor 2	protein_coding	4	0.543871	1.45788	0.0023948	0.527419
Hook2	hook microtubule tethering protein 2	protein_coding	4	0.543207	1.45721	0.0100821	0.527419
Lrp1b	low density lipoprotein-related protein 1B (deleted in tumors)	protein_coding	12	0.54281	1.45681	0.0402935	0.545724
Dhx16	DEAH (Asp-Glu-Ala-His) box polypeptide 16	protein_coding	8	0.541949	1.45594	0.0103309	0.527419
Cystm1	cysteine-rich transmembrane module containing 1	protein_coding	13	0.5415	1.45548	0.0279556	0.533208
Gata3	GATA binding protein	protein_coding	6	0.540075	1.45405	0.0364687	0.545113
Ror2	receptor tyrosine kinase-like orphan receptor 2	protein_coding	3	0.539936	1.45391	0.0396442	0.545113
Slc1a2	solute carrier family 1 (glial high affinity glutamate transporter), member 2	protein_coding	12	0.539092	1.45306	0.0435601	0.551051
Rundc1	RUN domain containing 1	protein_coding	1	0.538234	1.45219	0.00623046	0.527419
Usp19	ubiquitin specific peptidase 19	protein_coding	16	0.536977	1.45093	0.0099847	0.527419
Cadps2	Ca2+-dependent activator protein for secretion 2	protein_coding	13	0.535365	1.44931	0.0215161	0.527419
Lmcd1	LIM and cysteine-rich domains 1	protein_coding	1	0.534703	1.44864	0.0267551	0.533208
Hsf4	heat shock transcription factor 4	protein_coding	7	0.533004	1.44694	0.0481665	0.555714
Kif3c	kinesin family member 3C	protein_coding	5	0.532543	1.44648	0.0167102	0.527419
Rhoj	ras homolog family member J	protein_coding	5	0.530625	1.44455	0.022637	0.533208
Mib2	mindbomb E3 ubiquitin protein ligase 2	protein_coding	9	0.530598	1.44453	0.0110395	0.527419
Trp53inp1	transformation related protein 53 inducible nuclear protein 1	protein_coding	4	0.529072	1.443	0.0445045	0.551051
Rmnd5a	required for meiotic nuclear division 5 homolog A	protein_coding	5	0.528509	1.44244	0.00334832	0.527419
Camk1	calcium/calmodulin-dependent protein kinase I	protein_coding	6	0.527256	1.44118	0.00900253	0.527419
Rara	retinoic acid receptor, alph	protein_coding	7	0.525845	1.43978	0.0182671	0.527419
Foxa3	forkhead box A3	protein_coding	1	0.525653	1.43958	0.0099969	0.527419
P3h3	prolyl 3-hydroxylase 3	protein_coding	7	0.524231	1.43817	0.0234565	0.533208
Ctsl	cathepsin L	protein_coding	7	0.523093	1.43703	0.00213501	0.527419
Gtpbp6	GTP binding protein 6 (putative)	protein_coding	12	0.52245	1.43639	0.0325144	0.543666
Ism1	isthmin 1, angiogenesis inhibitor	protein_coding	2	0.520963	1.43491	0.0450361	0.551051
Scarb2	scavenger receptor class B, member 2	protein_coding	2	0.520562	1.43451	0.000746728	0.527419
Ugt1a6a	UDP glucuronosyltransferase 1 family, polypeptide A6A	protein_coding	4	0.520208	1.43416	0.0465932	0.553889
Hps6	HPS6, biogenesis of lysosomal organelles complex 2 subunit 3	protein_coding	1	0.520204	1.43416	0.0180471	0.527419
Rbl2	RB transcriptional corepressor like 2	protein_coding	10	0.518705	1.43267	0.00259238	0.527419
Ap3s1	adaptor-related protein complex 3, sigma 1 subunit	protein_coding	6	0.518005	1.43197	0.00754437	0.527419
Rps2	ribosomal protein S2	protein_coding	8	0.51578	1.42977	0.0238962	0.533208
Ext2	exostoses (multiple) 2	protein_coding	12	0.515006	1.429	0.00123671	0.527419
Icam1	intercellular adhesion molecule	protein_coding	2	0.514615	1.42861	0.0401823	0.545724
Pde6d	phosphodiesterase 6D, cGMP-specific, rod, delta	protein_coding	5	0.511469	1.4255	0.0121806	0.527419
Abcd2	ATP-binding cassette, sub-family D (ALD), member 2	protein_coding	3	0.510512	1.42456	0.0469767	0.554072
Tap1	transporter 1, ATP-binding cassette, sub-family B (MDR/TAP	protein_coding	7	0.509959	1.42401	0.00617582	0.527419
Ppp2r5b	protein phosphatase 2, regulatory subunit B', beta	protein_coding	4	0.509553	1.42361	0.0220718	0.528668
Hmcn2	hemicentin 2	protein_coding	6	0.508539	1.42261	0.0484665	0.555738
Il17rc	interleukin 17 receptor C	protein_coding	5	0.507544	1.42163	0.0308707	0.536829
Cnnm2	cyclin M2	protein_coding	4	0.507218	1.42131	0.0246939	0.533208
Rorb	RAR-related orphan receptor beta	protein_coding	5	0.506126	1.42023	0.047914	0.555714
Pip5k1c	phosphatidylinositol-4-phosphate 5-kinase, type 1 gamma	protein_coding	10	0.50598	1.42009	0.00276102	0.527419
Hexim1	hexamethylene bis-acetamide inducible 1	protein_coding	1	0.505911	1.42002	0.0288724	0.533208
Ccng1	cyclin G1	protein_coding	2	0.505906	1.42002	0.0416445	0.546882
Adam9	a disintegrin and metallopeptidase domain 9 (meltrin gamma)	protein_coding	5	0.505803	1.41991	0.00675373	0.527419
Unc119b	unc-119 lipid binding chaperone B	protein_coding	3	0.505742	1.41985	0.0152568	0.527419
Ypel3	yippee like 3	protein_coding	11	0.504006	1.41815	0.00402441	0.527419
Spg21	SPG21, maspardin	protein_coding	4	0.503971	1.41811	0.010028	0.527419
Sephs2	selenophosphate synthetase 2	protein_coding	1	0.50349	1.41764	0.00752921	0.527419
Ogfr	opioid growth factor receptor	protein_coding	2	0.503083	1.41724	0.0216515	0.527419
Hipk1	homeodomain interacting protein kinase 1	protein_coding	7	0.501033	1.41523	0.039368	0.545113
Gla	galactosidase, alpha	protein_coding	2	0.499204	1.41343	0.0232235	0.533208
Crlf2	cytokine receptor-like factor 2	protein_coding	3	0.498527	1.41277	0.0209974	0.527419
Tgfbr3	transforming growth factor, beta receptor III	protein_coding	4	0.497445	1.41171	0.0206607	0.527419
Coprs	coordinator of PRMT5, differentiation stimulator	protein_coding	5	0.496344	1.41063	0.0239454	0.533208
Adam23	a disintegrin and metallopeptidase domain 23	protein_coding	12	0.496132	1.41043	0.0422005	0.54788
Chmp7	charged multivesicular body protein 7	protein_coding	4	0.495849	1.41015	0.00653371	0.527419
Uap1l1	UDP-N-acteylglucosamine pyrophosphorylase 1-like 1	protein_coding	6	0.495781	1.41008	0.0312027	0.536829
Rhbdf2	rhomboid 5 homolog 2	protein_coding	4	0.495624	1.40993	0.00525301	0.527419
Nr1d2	nuclear receptor subfamily 1, group D, member 2	protein_coding	4	0.494563	1.40889	0.0114468	0.527419
Hspb8	heat shock protein 8	protein_coding	2	0.493703	1.40806	0.0422559	0.54788
Robo2	roundabout guidance receptor 2	protein_coding	13	0.493025	1.40739	0.0463587	0.553303
Nfkbia	nuclear factor of kappa light polypeptide gene enhancer in B cells inhibitor, alpha	protein_coding	2	0.4925	1.40688	0.0017884	0.527419
Sh2b1	SH2B adaptor protein 1	protein_coding	9	0.492098	1.40649	0.0190635	0.527419
Nagpa	N-acetylglucosamine-1-phosphodiester alpha-N-acetylglucosaminidase	protein_coding	4	0.492047	1.40644	0.00241054	0.527419
Csnk1g2	casein kinase 1, gamma 2	protein_coding	8	0.4916	1.406	0.0205538	0.527419
Rb1	RB transcriptional corepressor	protein_coding	6	0.490997	1.40542	0.0206392	0.527419
Syap1	synapse associated protein 1	protein_coding	2	0.490303	1.40474	0.00925322	0.527419
Vmac	vimentin-type intermediate filament associated coiled-coil protein	protein_coding	4	0.489641	1.4041	0.0303009	0.535761
Fam207a	family with sequence similarity 207, member A	protein_coding	3	0.488468	1.40295	0.0180463	0.527419
Pik3r2	phosphoinositide-3-kinase regulatory subunit 2	protein_coding	6	0.488455	1.40294	0.0232398	0.533208
Bhlhe40	basic helix-loop-helix family, member e40	protein_coding	4	0.487141	1.40166	0.01818	0.527419
Sgpp1	sphingosine-1-phosphate phosphatase 1	protein_coding	2	0.486774	1.40131	0.0134217	0.527419
Emc10	ER membrane protein complex subunit 10	protein_coding	6	0.486393	1.40094	0.00987477	0.527419
Trib1	tribbles pseudokinase 1	protein_coding	2	0.484895	1.39948	0.0193749	0.527419
Rusc2	RUN and SH3 domain containing 2	protein_coding	18	0.483839	1.39846	0.0296039	0.533208
Heca	hdc homolog, cell cycle regulator	protein_coding	4	0.483558	1.39819	0.0467977	0.553889
Neu1	neuraminidase	protein_coding	3	0.479415	1.39418	0.0417096	0.54718
Tti2	TELO2 interacting protein 2	protein_coding	4	0.479338	1.3941	0.0120795	0.527419
Rtn3	reticulon 3	protein_coding	5	0.478621	1.39341	0.00413334	0.527419
Minpp1	multiple inositol polyphosphate histidine phosphatase 1	protein_coding	2	0.477653	1.39248	0.0165685	0.527419
Pitpnm2	phosphatidylinositol transfer protein, membrane-associated 2	protein_coding	10	0.476965	1.39181	0.0477443	0.555714
Tmem110	transmembrane protein 110	protein_coding	6	0.476311	1.39118	0.0447569	0.551051
Stx6	syntaxin 6	protein_coding	10	0.475961	1.39084	0.0158392	0.527419
Ripk2	receptor (TNFRSF)-interacting serine-threonine kinase 2	protein_coding	2	0.475947	1.39083	0.0129839	0.527419
Susd5	sushi domain containing 5	protein_coding	1	0.474991	1.38991	0.00180382	0.527419
Gas2l1	growth arrest-specific 2 like 1	protein_coding	7	0.474928	1.38985	0.0198427	0.527419
Dmxl2	Dmx-like 2	protein_coding	8	0.474519	1.38946	0.0205312	0.527419
Megf8	multiple EGF-like-domains 8	protein_coding	2	0.474174	1.38912	0.0159812	0.527419
Scube1	signal peptide, CUB domain, EGF-like 1	protein_coding	7	0.473114	1.3881	0.021054	0.527419
Nsmce3	NSE3 homolog, SMC5-SMC6 complex component	protein_coding	1	0.47291	1.38791	0.00616281	0.527419
Bin1	bridging integrator 1	protein_coding	6	0.470474	1.38556	0.0226437	0.533208
Cst3	cystatin C	protein_coding	3	0.470289	1.38539	0.0443722	0.551051
Snrk	SNF related kinase	protein_coding	12	0.47025	1.38535	0.0189493	0.527419
Col6a3	collagen, type VI, alpha	protein_coding	8	0.468523	1.38369	0.0162254	0.527419
Evi5l	ecotropic viral integration site 5 like	protein_coding	14	0.468471	1.38364	0.0244964	0.533208
Rarg	retinoic acid receptor, gamm	protein_coding	7	0.467961	1.38315	0.0223501	0.531848
Plin2	perilipin	protein_coding	8	0.467704	1.38291	0.0200456	0.527419
Ppp1r37	protein phosphatase 1, regulatory subunit 37	protein_coding	3	0.463112	1.37851	0.0376797	0.545113
Slc6a17	solute carrier family 6 (neurotransmitter transporter), member 17	protein_coding	10	0.462856	1.37827	0.0476899	0.555714
Fez2	fasciculation and elongation protein zeta 2 (zygin II)	protein_coding	8	0.462622	1.37804	0.0128503	0.527419
Sqstm1	sequestosome 1	protein_coding	7	0.461542	1.37701	0.00944896	0.527419
Cavin3	caveolae associated 3	protein_coding	1	0.461505	1.37698	0.0103435	0.527419
Trim47	tripartite motif-containing 47	protein_coding	7	0.4614	1.37688	0.00756741	0.527419
Serpine2	serine (or cysteine) peptidase inhibitor, clade E, member 2	protein_coding	6	0.460147	1.37568	0.0183376	0.527419
Met	met proto-oncogen	protein_coding	7	0.458973	1.37456	0.0192226	0.527419
Taok2	TAO kinase 2	protein_coding	5	0.458287	1.37391	0.0148059	0.527419
Mlf2	myeloid leukemia factor 2	protein_coding	8	0.457253	1.37292	0.00155848	0.527419
Fdx1	ferredoxin 1	protein_coding	3	0.457225	1.3729	0.0491379	0.556075
Fam53a	family with sequence similarity 53, member A	protein_coding	8	0.456109	1.37184	0.0166679	0.527419
Wbp1l	WW domain binding protein 1 like	protein_coding	6	0.453927	1.36976	0.010774	0.527419
Nr1h2	nuclear receptor subfamily 1, group H, member 2	protein_coding	18	0.452286	1.36821	0.00471054	0.527419
Lamp1	lysosomal-associated membrane protein	protein_coding	2	0.451041	1.36703	0.00346975	0.527419
Cpxm2	carboxypeptidase X 2 (M14 family)	protein_coding	5	0.450687	1.36669	0.0475348	0.555714
Scap	SREBF chaperone	protein_coding	10	0.449918	1.36596	0.0133197	0.527419
Shc1	src homology 2 domain-containing transforming protein C1	protein_coding	10	0.449445	1.36552	0.00238242	0.527419
Ercc2	excision repair cross-complementing rodent repair deficiency, complementation group	protein_coding	10	0.449394	1.36547	0.0427975	0.548388
Creg1	cellular repressor of E1A-stimulated genes 1	protein_coding	3	0.449201	1.36528	0.0125991	0.527419
Cic	capicua transcriptional repressor	protein_coding	15	0.447556	1.36373	0.0272738	0.533208
Tmem30a	transmembrane protein 30A	protein_coding	4	0.445554	1.36184	0.00217932	0.527419
Gsto1	glutathione S-transferase omega 1	protein_coding	6	0.444912	1.36123	0.0236556	0.533208
Atf5	activating transcription factor 5	protein_coding	3	0.444485	1.36083	0.0200742	0.527419
Vopp1	vesicular, overexpressed in cancer, prosurvival protein 1	protein_coding	6	0.443659	1.36005	0.0132948	0.527419
Lypla2	lysophospholipase 2	protein_coding	5	0.442258	1.35873	0.0288058	0.533208
S1pr2	sphingosine-1-phosphate receptor	protein_coding	4	0.442231	1.3587	0.00825805	0.527419
Layn	layilin	protein_coding	4	0.441976	1.35846	0.0444091	0.551051
Rnf130	ring finger protein 130	protein_coding	3	0.440572	1.35714	0.0292443	0.533208
Psme3	proteaseome (prosome, macropain) activator subunit 3 (PA28 gamma, Ki)	protein_coding	5	0.440497	1.35707	0.035012	0.545113
Oaz2	ornithine decarboxylase antizyme 2	protein_coding	7	0.440149	1.35675	0.0183762	0.527419
Zfp423	zinc finger protein 423	protein_coding	7	0.439966	1.35657	0.0400016	0.545724
Srxn1	sulfiredoxin 1 homolog (S. cerevisiae)	protein_coding	3	0.439584	1.35621	0.0329012	0.544958
Apba3	amyloid beta (A4) precursor protein-binding, family A, member 3	protein_coding	11	0.437637	1.35438	0.0136282	0.527419
Ank	progressive ankylosis	protein_coding	2	0.437317	1.35408	0.00788934	0.527419
Rnf157	ring finger protein 157	protein_coding	11	0.437141	1.35392	0.0487965	0.556075
Slc18b1	solute carrier family 18, subfamily B, member 1	protein_coding	6	0.435264	1.35216	0.00696969	0.527419
Hes6	hairy and enhancer of split 6	protein_coding	5	0.435127	1.35203	0.0482207	0.555714
Eva1b	eva-1 homolog B (C. elegans)	protein_coding	3	0.433061	1.3501	0.0331421	0.544958
Reck	reversion-inducing-cysteine-rich protein with kazal motifs	protein_coding	3	0.432947	1.34999	0.0189712	0.527419
Kctd17	potassium channel tetramerisation domain containing 17	protein_coding	11	0.432319	1.3494	0.0341387	0.545113
Zfp282	zinc finger protein 282	protein_coding	2	0.432138	1.34923	0.0282463	0.533208
Eva1a	eva-1 homolog A (C. elegans)	protein_coding	4	0.430473	1.34767	0.0374408	0.545113
Fbrs	fibrosin	protein_coding	9	0.42896	1.34626	0.049201	0.556075
Adm	adrenomedullin	protein_coding	2	0.428014	1.34538	0.00741025	0.527419
Ddx54	DEAD (Asp-Glu-Ala-Asp) box polypeptide 54	protein_coding	4	0.42737	1.34478	0.0060786	0.527419
AI413582	expressed sequence AI413582	protein_coding	9	0.426859	1.3443	0.0403286	0.545724
Csf1	colony stimulating factor 1 (macrophage)	protein_coding	7	0.42676	1.34421	0.0203701	0.527419
Tsc22d4	TSC22 domain family, member 4	protein_coding	9	0.426269	1.34375	0.0458459	0.552282
Mllt1	myeloid/lymphoid or mixed-lineage leukemia; translocated to, 1	protein_coding	4	0.42594	1.34345	0.0277503	0.533208
Ppp1r18	protein phosphatase 1, regulatory subunit 18	protein_coding	6	0.423544	1.34122	0.0261842	0.533208
Plod2	procollagen lysine, 2-oxoglutarate 5-dioxygenase 2	protein_coding	5	0.421842	1.33964	0.00808042	0.527419
Palm	paralemmin	protein_coding	8	0.421727	1.33953	0.0285929	0.533208
Mapre3	microtubule-associated protein, RP/EB family, member 3	protein_coding	6	0.4206	1.33848	0.0145662	0.527419
Scn1b	sodium channel, voltage-gated, type I, bet	protein_coding	3	0.419964	1.33789	0.0383425	0.545113
Arntl	aryl hydrocarbon receptor nuclear translocator-like	protein_coding	6	0.419237	1.33722	0.0192485	0.527419
Gtpbp3	GTP binding protein 3	protein_coding	8	0.419084	1.33708	0.0439958	0.551051
Crybg1	crystallin beta-gamma domain containing 1	protein_coding	2	0.418931	1.33694	0.0391261	0.545113
Clta	clathrin, light polypeptide (Lca)	protein_coding	6	0.418711	1.33673	0.00257323	0.527419
Acsl3	acyl-CoA synthetase long-chain family member 3	protein_coding	7	0.417873	1.33596	0.0098216	0.527419
Flywch1	FLYWCH-type zinc finger 1	protein_coding	5	0.417035	1.33518	0.0147439	0.527419
Ndfip1	Nedd4 family interacting protein 1	protein_coding	8	0.416779	1.33494	0.00521625	0.527419
Dbr1	debranching RNA lariats 1	protein_coding	6	0.416321	1.33452	0.0142238	0.527419
Fbxo21	F-box protein 21	protein_coding	6	0.415476	1.33374	0.0211159	0.527419
Emb	embigi	protein_coding	6	0.415286	1.33356	0.0215726	0.527419
Gatc	glutamyl-tRNA(Gln) amidotransferase, subunit C	protein_coding	1	0.414205	1.33256	0.0147282	0.527419
Iqsec1	IQ motif and Sec7 domain 1	protein_coding	10	0.413506	1.33192	0.0143662	0.527419
Fxyd5	FXYD domain-containing ion transport regulator 5	protein_coding	14	0.413318	1.33174	0.0186873	0.527419
Gm26917	predicted gene, 26917	lincRNA	2	0.413316	1.33174	0.0460747	0.552739
Usp39	ubiquitin specific peptidase 39	protein_coding	3	0.411565	1.33013	0.00311135	0.527419
Wdr81	WD repeat domain 81	protein_coding	4	0.410443	1.32909	0.0287211	0.533208
Cdc42ep3	CDC42 effector protein (Rho GTPase binding) 3	protein_coding	2	0.408927	1.3277	0.00358781	0.527419
Jak2	Janus kinase	protein_coding	4	0.408616	1.32741	0.0179647	0.527419
Dynll2	dynein light chain LC8-type 2	protein_coding	4	0.407614	1.32649	0.0156983	0.527419
Gns	glucosamine (N-acetyl)-6-sulfatase	protein_coding	10	0.40723	1.32614	0.0210896	0.527419
Dlat	dihydrolipoamide S-acetyltransferase (E2 component of pyruvate dehydrogenase complex)	protein_coding	6	0.407117	1.32603	0.00998472	0.527419
Polr3h	polymerase (RNA) III (DNA directed) polypeptide H	protein_coding	7	0.406789	1.32573	0.00501516	0.527419
Urgcp	upregulator of cell proliferation	protein_coding	6	0.40533	1.32439	0.00813794	0.527419
Cxxc1	CXXC finger 1 (PHD domain)	protein_coding	5	0.405152	1.32423	0.0197429	0.527419
Inpp4a	inositol polyphosphate-4-phosphatase, type I	protein_coding	13	0.404967	1.32406	0.0173517	0.527419
Foxo1	forkhead box O1	protein_coding	1	0.404624	1.32374	0.0061062	0.527419
Rbck1	RanBP-type and C3HC4-type zinc finger containing 1	protein_coding	8	0.403333	1.32256	0.00908221	0.527419
Rhot1	ras homolog family member T1	protein_coding	11	0.403299	1.32253	0.00849965	0.527419
Rbfa	ribosome binding factor A	protein_coding	2	0.403222	1.32246	0.00946725	0.527419
Ptms	parathymosin	protein_coding	5	0.403123	1.32237	0.0263029	0.533208
Lhfp	lipoma HMGIC fusion partner	protein_coding	4	0.40296	1.32222	0.011303	0.527419
2021-09-01	septin 1	protein_coding	10	0.401833	1.32119	0.0445682	0.551051
Mcoln1	mucolipin 1	protein_coding	11	0.399946	1.31946	0.0425398	0.54788
Atp2c1	ATPase, Ca++-sequestering	protein_coding	21	0.399495	1.31905	0.00721434	0.527419
Fnip2	folliculin interacting protein 2	protein_coding	6	0.399119	1.3187	0.0394365	0.545113
Lrrk2	leucine-rich repeat kinase 2	protein_coding	6	0.399117	1.3187	0.0241531	0.533208
Adipor1	adiponectin receptor 1	protein_coding	4	0.399022	1.31861	0.00237581	0.527419
2210016F16Rik	RIKEN cDNA 2210016F16 gene	protein_coding	1	0.398413	1.31806	0.0106521	0.527419
Fam214b	family with sequence similarity 214, member B	protein_coding	10	0.397724	1.31743	0.016904	0.527419
Mfsd1	major facilitator superfamily domain containing 1	protein_coding	2	0.397552	1.31727	0.00318278	0.527419
Itm2c	integral membrane protein 2C	protein_coding	3	0.396289	1.31612	0.0189049	0.527419
Sowahc	sosondowah ankyrin repeat domain family member C	protein_coding	1	0.396175	1.31601	0.0184332	0.527419
Clic4	chloride intracellular channel 4 (mitochondrial)	protein_coding	2	0.396157	1.316	0.00487812	0.527419
Arhgef1	Rho guanine nucleotide exchange factor (GEF) 1	protein_coding	19	0.395065	1.315	0.029988	0.535336
Yeats4	YEATS domain containing 4	protein_coding	3	0.394902	1.31485	0.016675	0.527419
Ccm2	cerebral cavernous malformation 2	protein_coding	8	0.394616	1.31459	0.0168286	0.527419
Foxc1	forkhead box C1	protein_coding	1	0.394022	1.31405	0.0459184	0.552282
Smg8	smg-8 homolog, nonsense mediated mRNA decay factor (C. elegans)	protein_coding	2	0.393909	1.31395	0.0294917	0.533208
Xxylt1	xyloside xylosyltransferase 1	protein_coding	4	0.393821	1.31387	0.0491449	0.556075
Tusc3	tumor suppressor candidate 3	protein_coding	6	0.392897	1.31303	0.0317839	0.536829
Nsmf	NMDA receptor synaptonuclear signaling and neuronal migration factor	protein_coding	18	0.391706	1.31194	0.0228439	0.533208
Fem1c	fem-1 homolog c (C.elegans)	protein_coding	1	0.391638	1.31188	0.0132235	0.527419
Fgfrl1	fibroblast growth factor receptor-like 1	protein_coding	5	0.391363	1.31163	0.0214051	0.527419
Lrig3	leucine-rich repeats and immunoglobulin-like domains 3	protein_coding	7	0.391117	1.31141	0.036024	0.545113
Hnrnpll	heterogeneous nuclear ribonucleoprotein L-like	protein_coding	7	0.391005	1.31131	0.0161159	0.527419
Slc6a8	solute carrier family 6 (neurotransmitter transporter, creatine), member 8	protein_coding	13	0.39035	1.31071	0.0359626	0.545113
Agpat1	1-acylglycerol-3-phosphate O-acyltransferase 1 (lysophosphatidic acid acyltransferase, alpha)	protein_coding	8	0.390282	1.31065	0.0288342	0.533208
Vars	valyl-tRNA synthetas	protein_coding	13	0.390176	1.31055	0.0384238	0.545113
Neo1	neogenin	protein_coding	6	0.39007	1.31046	0.0174194	0.527419
Kctd15	potassium channel tetramerisation domain containing 15	protein_coding	8	0.388508	1.30904	0.0463336	0.553303
Vcpkmt	valosin containing protein lysine (K) methyltransferase	protein_coding	1	0.388444	1.30898	0.0386767	0.545113
Gadd45g	growth arrest and DNA-damage-inducible 45 gamma	protein_coding	2	0.387923	1.30851	0.024271	0.533208
Dctn1	dynactin 1	protein_coding	12	0.387226	1.30788	0.025722	0.533208
Itgb5	integrin beta	protein_coding	7	0.386622	1.30733	0.0295148	0.533208
Mapkapk5	MAP kinase-activated protein kinase 5	protein_coding	13	0.38597	1.30674	0.0215433	0.527419
Pard6g	par-6 family cell polarity regulator gamma	protein_coding	1	0.385896	1.30667	0.0437817	0.551051
Gde1	glycerophosphodiester phosphodiesterase 1	protein_coding	4	0.385236	1.30607	0.0180097	0.527419
Txndc15	thioredoxin domain containing 15	protein_coding	2	0.384124	1.30507	0.00638297	0.527419
Hibadh	3-hydroxyisobutyrate dehydrogenase	protein_coding	5	0.384123	1.30507	0.006869	0.527419
Fam110b	family with sequence similarity 110, member B	protein_coding	9	0.383513	1.30452	0.0396194	0.545113
R3hdm2	R3H domain containing 2	protein_coding	21	0.383259	1.30428	0.0348508	0.545113
Ehbp1l1	EH domain binding protein 1-like 1	protein_coding	7	0.383171	1.30421	0.036181	0.545113
Usp32	ubiquitin specific peptidase 32	protein_coding	9	0.382624	1.30371	0.0404422	0.545724
Tmem70	transmembrane protein 70	protein_coding	4	0.382602	1.30369	0.0314009	0.536829
Tecpr1	tectonin beta-propeller repeat containing 1	protein_coding	12	0.382579	1.30367	0.044435	0.551051
Plekhg5	pleckstrin homology domain containing, family G (with RhoGef domain) member 5	protein_coding	7	0.382524	1.30362	0.0379433	0.545113
Mpv17l2	MPV17 mitochondrial membrane protein-like 2	protein_coding	4	0.382277	1.3034	0.0087598	0.527419
Atxn7l3	ataxin 7-like 3	protein_coding	6	0.382119	1.30325	0.0493117	0.556075
Adgrv1	adhesion G protein-coupled receptor V1	protein_coding	14	0.381007	1.30225	0.0463574	0.553303
Pcsk6	proprotein convertase subtilisin/kexin type 6	protein_coding	6	0.379892	1.30124	0.0190083	0.527419
Akap8l	A kinase (PRKA) anchor protein 8-like	protein_coding	13	0.379854	1.30121	0.0243853	0.533208
Adam15	a disintegrin and metallopeptidase domain 15 (metargidin)	protein_coding	13	0.377752	1.29932	0.0443034	0.551051
Prrx1	paired related homeobox	protein_coding	5	0.376767	1.29843	0.0481227	0.555714
Bambi	BMP and activin membrane-bound inhibitor	protein_coding	1	0.376249	1.29796	0.0496022	0.556075
Cpe	carboxypeptidase E	protein_coding	4	0.376171	1.29789	0.0485317	0.55588
Tm2d1	TM2 domain containing 1	protein_coding	5	0.37616	1.29788	0.00908569	0.527419
Rab11fip3	RAB11 family interacting protein 3 (class II)	protein_coding	6	0.375759	1.29752	0.0497522	0.556075
Smpd1	sphingomyelin phosphodiesterase 1, acid lysosoma	protein_coding	3	0.374515	1.2964	0.0289704	0.533208
Npr2	natriuretic peptide receptor	protein_coding	10	0.374169	1.29609	0.00742679	0.527419
Slc12a9	solute carrier family 12 (potassium/chloride transporters), member 9	protein_coding	4	0.373236	1.29526	0.0332033	0.544958
Trp53inp2	transformation related protein 53 inducible nuclear protein 2	protein_coding	5	0.373167	1.29519	0.0242386	0.533208
Cnksr3	Cnksr family member 3	protein_coding	2	0.37183	1.29399	0.00841703	0.527419
Slc1a4	solute carrier family 1 (glutamate/neutral amino acid transporter), member 4	protein_coding	2	0.371509	1.29371	0.0096384	0.527419
Mospd3	motile sperm domain containing 3	protein_coding	6	0.371381	1.29359	0.0294541	0.533208
Pcbp4	poly(rC) binding protein 4	protein_coding	23	0.370629	1.29292	0.0449421	0.551051
Eps8	epidermal growth factor receptor pathway substrate 8	protein_coding	13	0.369592	1.29199	0.0198408	0.527419
Zswim8	zinc finger SWIM-type containing 8	protein_coding	14	0.368476	1.29099	0.0299592	0.535336
Magee1	melanoma antigen, family E, 1	protein_coding	1	0.368401	1.29092	0.0409318	0.545828
Spryd7	SPRY domain containing 7	protein_coding	2	0.367393	1.29002	0.0178224	0.527419
Aida	axin interactor, dorsalization associated	protein_coding	9	0.367387	1.29001	0.0390635	0.545113
Ahcyl2	S-adenosylhomocysteine hydrolase-like 2	protein_coding	23	0.367226	1.28987	0.0208439	0.527419
Fbn1	fibrillin	protein_coding	3	0.367051	1.28971	0.0184716	0.527419
Maf1	MAF1 homolog, negative regulator of RNA polymerase III	protein_coding	14	0.36692	1.2896	0.00961453	0.527419
Polg	polymerase (DNA directed), gamma	protein_coding	18	0.366461	1.28919	0.0239311	0.533208
Tmem184c	transmembrane protein 184C	protein_coding	3	0.366005	1.28878	0.00681756	0.527419
Dpp8	dipeptidylpeptidase 8	protein_coding	8	0.36441	1.28736	0.00748855	0.527419
Abhd12	abhydrolase domain containing 12	protein_coding	7	0.364356	1.28731	0.0390072	0.545113
Dnajb9	DnaJ heat shock protein family (Hsp40) member B9	protein_coding	2	0.363181	1.28626	0.0273444	0.533208
Rxylt1	ribitol xylosyltransferase 1	protein_coding	6	0.362928	1.28603	0.0118542	0.527419
Procr	protein C receptor, endothelial	protein_coding	4	0.362561	1.28571	0.047338	0.555714
Degs1	delta(4)-desaturase, sphingolipid 1	protein_coding	3	0.361354	1.28463	0.0298137	0.534207
Ifrd1	interferon-related developmental regulator 1	protein_coding	10	0.360673	1.28402	0.015467	0.527419
Clstn1	calsyntenin 1	protein_coding	4	0.360447	1.28382	0.0431267	0.549469
Cyb5r4	cytochrome b5 reductase 4	protein_coding	5	0.360238	1.28364	0.0247793	0.533208
Atxn2l	ataxin 2-like	protein_coding	6	0.360006	1.28343	0.0323758	0.542644
Paip2b	poly(A) binding protein interacting protein 2B	protein_coding	5	0.359724	1.28318	0.0429293	0.549339
Atp1b3	ATPase, Na+/K+ transporting, beta 3 polypeptide	protein_coding	3	0.358933	1.28248	0.00520175	0.527419
Kat2a	K(lysine) acetyltransferase 2A	protein_coding	4	0.358773	1.28234	0.0318231	0.536829
Ehmt2	euchromatic histone lysine N-methyltransferase 2	protein_coding	14	0.358491	1.28208	0.0201367	0.527419
Gipc1	GIPC PDZ domain containing family, member 1	protein_coding	3	0.358104	1.28174	0.0398528	0.545113
Fads3	fatty acid desaturase 3	protein_coding	5	0.357585	1.28128	0.0490583	0.556075
Tm9sf2	transmembrane 9 superfamily member 2	protein_coding	3	0.356308	1.28015	0.0187503	0.527419
Dnajb11	DnaJ heat shock protein family (Hsp40) member B11	protein_coding	4	0.356003	1.27988	0.0052837	0.527419
Amdhd2	amidohydrolase domain containing 2	protein_coding	8	0.355793	1.27969	0.0272244	0.533208
Spata6	spermatogenesis associated 6	protein_coding	14	0.355093	1.27907	0.0458949	0.552282
Gpt2	glutamic pyruvate transaminase (alanine aminotransferase) 2	protein_coding	5	0.353686	1.27782	0.0293359	0.533208
Rilpl2	Rab interacting lysosomal protein-like 2	protein_coding	2	0.353684	1.27782	0.0294575	0.533208
Maz	MYC-associated zinc finger protein (purine-binding transcription factor)	protein_coding	6	0.353511	1.27767	0.0394179	0.545113
Wfs1	wolframin ER transmembrane glycoprotein	protein_coding	3	0.352753	1.277	0.0211699	0.527419
B3galnt2	UDP-GalNAc:betaGlcNAc beta 1,3-galactosaminyltransferase, polypeptide 2	protein_coding	12	0.352503	1.27677	0.0206367	0.527419
Qdpr	quinoid dihydropteridine reductas	protein_coding	10	0.351446	1.27584	0.0411899	0.545828
Pus1	pseudouridine synthase 1	protein_coding	7	0.351231	1.27565	0.0243646	0.533208
Ptpn4	protein tyrosine phosphatase, non-receptor type 4	protein_coding	11	0.351137	1.27557	0.0468473	0.553889
Fam210b	family with sequence similarity 210, member B	protein_coding	1	0.35027	1.2748	0.0427096	0.548029
Arsa	arylsulfatase	protein_coding	4	0.349791	1.27438	0.0159703	0.527419
Klc1	kinesin light chain 1	protein_coding	9	0.348215	1.27298	0.0203285	0.527419
Nudc	nudC nuclear distribution protein	protein_coding	3	0.348098	1.27288	0.0336875	0.544958
Pde12	phosphodiesterase 12	protein_coding	1	0.347963	1.27276	0.0432637	0.550601
H1f0	H1 histone family, member	protein_coding	1	0.345487	1.27058	0.0437054	0.551051
Tmsb4x	thymosin, beta 4, X chromosom	protein_coding	3	0.345204	1.27033	0.0221672	0.530047
Mff	mitochondrial fission factor	protein_coding	16	0.34469	1.26988	0.00490366	0.527419
Agt	angiotensinogen (serpin peptidase inhibitor, clade A, member 8	protein_coding	1	0.344542	1.26975	0.0341349	0.545113
Ubap1	ubiquitin-associated protein 1	protein_coding	5	0.343631	1.26895	0.0264429	0.533208
Fig4	FIG4 phosphoinositide 5-phosphatase	protein_coding	1	0.343207	1.26857	0.0182014	0.527419
Itm2b	integral membrane protein 2B	protein_coding	5	0.342733	1.26816	0.035025	0.545113
Nr1d1	nuclear receptor subfamily 1, group D, member 1	protein_coding	2	0.342349	1.26782	0.03283	0.544958
Letm1	leucine zipper-EF-hand containing transmembrane protein 1	protein_coding	6	0.342239	1.26772	0.00768748	0.527419
Ldlrap1	low density lipoprotein receptor adaptor protein 1	protein_coding	3	0.341107	1.26673	0.016527	0.527419
5031439G07Rik	RIKEN cDNA 5031439G07 gene	protein_coding	4	0.340759	1.26642	0.0469216	0.553889
Cenpb	centromere protein	protein_coding	1	0.3407	1.26637	0.0474079	0.555714
Thop1	thimet oligopeptidase 1	protein_coding	5	0.339368	1.2652	0.0368928	0.545113
Fkbp9	FK506 binding protein 9	protein_coding	2	0.338782	1.26469	0.0195861	0.527419
Fdx1l	ferredoxin 1-like	protein_coding	5	0.337424	1.2635	0.0354679	0.545113
Pgam5	phosphoglycerate mutase family member 5	protein_coding	4	0.337403	1.26348	0.0345965	0.545113
Lamb2	laminin, beta	protein_coding	7	0.33589	1.26216	0.00725853	0.527419
Endod1	endonuclease domain containing 1	protein_coding	3	0.335812	1.26209	0.0387003	0.545113
Jade1	jade family PHD finger 1	protein_coding	14	0.333772	1.2603	0.0404399	0.545724
Tmem150a	transmembrane protein 150A	protein_coding	5	0.332739	1.2594	0.0130916	0.527419
Slc33a1	solute carrier family 33 (acetyl-CoA transporter), member 1	protein_coding	3	0.332214	1.25894	0.0121795	0.527419
Cep104	centrosomal protein 104	protein_coding	3	0.332189	1.25892	0.0303349	0.535761
Hmox1	heme oxygenase	protein_coding	2	0.33159	1.2584	0.0443393	0.551051
Cds2	CDP-diacylglycerol synthase (phosphatidate cytidylyltransferase) 2	protein_coding	6	0.331128	1.258	0.020825	0.527419
Ctu2	cytosolic thiouridylase subunit 2	protein_coding	10	0.330763	1.25768	0.038254	0.545113
Tuba4a	tubulin, alpha 4A	protein_coding	8	0.330721	1.25764	0.0494614	0.556075
Cers5	ceramide synthase 5	protein_coding	6	0.329292	1.2564	0.0118716	0.527419
Atn1	atrophin 1	protein_coding	3	0.328046	1.25531	0.0361916	0.545113
Trir	telomerase RNA component interacting RNase	protein_coding	1	0.32772	1.25503	0.038837	0.545113
Pcbp1	poly(rC) binding protein 1	protein_coding	1	0.327005	1.25441	0.0385006	0.545113
Slc6a6	solute carrier family 6 (neurotransmitter transporter, taurine), member	protein_coding	11	0.326283	1.25378	0.038044	0.545113
Rcn2	reticulocalbin 2	protein_coding	4	0.325971	1.25351	0.0118689	0.527419
Slc35b3	solute carrier family 35, member B3	protein_coding	12	0.324099	1.25188	0.0392355	0.545113
Tmem9b	TMEM9 domain family, member B	protein_coding	3	0.32386	1.25168	0.0149962	0.527419
Tmem184b	transmembrane protein 184b	protein_coding	8	0.323295	1.25118	0.0141312	0.527419
Lhfpl2	lipoma HMGIC fusion partner-like 2	protein_coding	9	0.321791	1.24988	0.0465019	0.553889
Ski	ski sarcoma viral oncogene homolog (avian	protein_coding	3	0.319618	1.248	0.0293918	0.533208
Bnip2	BCL2/adenovirus E1B interacting protein 2	protein_coding	8	0.319081	1.24754	0.0172573	0.527419
Jtb	jumping translocation breakpoint	protein_coding	4	0.318714	1.24722	0.0296141	0.533208
Cdipt	CDP-diacylglycerol--inositol 3-phosphatidyltransferase (phosphatidylinositol synthase)	protein_coding	8	0.318653	1.24717	0.0156955	0.527419
Trip10	thyroid hormone receptor interactor 10	protein_coding	9	0.31864	1.24715	0.0372319	0.545113
Eaf1	ELL associated factor 1	protein_coding	4	0.318593	1.24711	0.0295512	0.533208
Fau-ps2	Finkel-Biskis-Reilly murine sarcoma virus (FBR-MuSV) ubiquitously expressed (fox derived), pseudogene 2	processed_pseudogene	1	0.317329	1.24602	0.0451746	0.551051
Heatr3	HEAT repeat containing 3	protein_coding	5	0.317028	1.24576	0.0364374	0.545113
Gfer	growth factor, augmenter of liver regeneration	protein_coding	6	0.315613	1.24454	0.0488296	0.556075
9530068E07Rik	RIKEN cDNA 9530068E07 gene	protein_coding	4	0.315231	1.24421	0.0312391	0.536829
Rdh14	retinol dehydrogenase 14 (all-trans and 9-cis)	protein_coding	1	0.315018	1.24403	0.0293001	0.533208
Tpgs1	tubulin polyglutamylase complex subunit 1	protein_coding	3	0.314332	1.24344	0.0479423	0.555714
H13	histocompatibility 1	protein_coding	6	0.314019	1.24317	0.0187919	0.527419
Gm10722	predicted gene 10722	protein_coding	1	0.313567	1.24278	0.0375096	0.545113
Ackr3	atypical chemokine receptor 3	protein_coding	2	0.311669	1.24114	0.043954	0.551051
Nipa2	non imprinted in Prader-Willi/Angelman syndrome 2 homolog (human)	protein_coding	11	0.311418	1.24093	0.0244083	0.533208
Ndel1	nudE neurodevelopment protein 1 like 1	protein_coding	6	0.311342	1.24086	0.0168523	0.527419
Pkd2	polycystic kidney disease 2	protein_coding	3	0.310922	1.2405	0.0234832	0.533208
Ptdss2	phosphatidylserine synthase 2	protein_coding	11	0.310319	1.23998	0.0171831	0.527419
Triobp	TRIO and F-actin binding protein	protein_coding	12	0.309707	1.23946	0.0339975	0.545113
Mrpl38	mitochondrial ribosomal protein L38	protein_coding	6	0.308008	1.238	0.0368253	0.545113
Myo1d	myosin ID	protein_coding	3	0.3072	1.2373	0.0117471	0.527419
Glrx2	glutaredoxin 2 (thioltransferase)	protein_coding	13	0.305047	1.23546	0.0483581	0.555714
Fnta	farnesyltransferase, CAAX box, alpha	protein_coding	5	0.304779	1.23523	0.0113117	0.527419
Klhl9	kelch-like 9	protein_coding	1	0.30476	1.23521	0.0215213	0.527419
Tbc1d9b	TBC1 domain family, member 9B	protein_coding	8	0.304725	1.23518	0.0174204	0.527419
Washc5	WASH complex subunit 5	protein_coding	2	0.304326	1.23484	0.0158256	0.527419
Lmna	lamin	protein_coding	7	0.303424	1.23407	0.0396946	0.545113
Gnl1	guanine nucleotide binding protein-like	protein_coding	2	0.302606	1.23337	0.0457174	0.552235
Dnajb2	DnaJ heat shock protein family (Hsp40) member B2	protein_coding	12	0.301251	1.23221	0.0292772	0.533208
Nf2	neurofibromin	protein_coding	13	0.29926	1.23051	0.0381481	0.545113
Wdsub1	WD repeat, SAM and U-box domain containing 1	protein_coding	12	0.298875	1.23019	0.048399	0.555714
Strap	serine/threonine kinase receptor associated protein	protein_coding	3	0.297856	1.22932	0.0132529	0.527419
Mapkap1	mitogen-activated protein kinase associated protein 1	protein_coding	11	0.297751	1.22923	0.034176	0.545113
Dda1	DET1 and DDB1 associated 1	protein_coding	11	0.297022	1.2286	0.0177085	0.527419
Pole4	polymerase (DNA-directed), epsilon 4 (p12 subunit)	protein_coding	5	0.296657	1.22829	0.0490881	0.556075
Arhgap17	Rho GTPase activating protein 17	protein_coding	11	0.296191	1.2279	0.0363616	0.545113
Vti1b	vesicle transport through interaction with t-SNAREs 1B	protein_coding	4	0.295762	1.22753	0.0180376	0.527419
Amotl2	angiomotin-like 2	protein_coding	14	0.292805	1.22502	0.0152992	0.527419
Kmt5b	lysine methyltransferase 5B	protein_coding	21	0.29278	1.225	0.0327809	0.544958
Tbc1d10a	TBC1 domain family, member 10a	protein_coding	6	0.292214	1.22452	0.0165765	0.527419
Fuca1	fucosidase, alpha-L- 1, tissu	protein_coding	5	0.291185	1.22365	0.0166274	0.527419
Piezo1	piezo-type mechanosensitive ion channel component 1	protein_coding	9	0.290016	1.22265	0.0275716	0.533208
Ltbr	lymphotoxin B receptor	protein_coding	3	0.289418	1.22215	0.0477586	0.555714
Trim37	tripartite motif-containing 37	protein_coding	4	0.289133	1.22191	0.0327968	0.544958
Gga2	golgi associated, gamma adaptin ear containing, ARF binding protein 2	protein_coding	6	0.289066	1.22185	0.0165121	0.527419
Plaa	phospholipase A2, activating protein	protein_coding	6	0.288988	1.22178	0.0251645	0.533208
Ttc13	tetratricopeptide repeat domain 13	protein_coding	12	0.288361	1.22125	0.0339904	0.545113
Rragc	Ras-related GTP binding C	protein_coding	5	0.288046	1.22098	0.0264163	0.533208
Prkcsh	protein kinase C substrate 80K-H	protein_coding	5	0.286892	1.22001	0.0228481	0.533208
Mboat7	membrane bound O-acyltransferase domain containing 7	protein_coding	13	0.286727	1.21987	0.0279177	0.533208
Snx1	sorting nexin 1	protein_coding	7	0.286498	1.21968	0.0126301	0.527419
Serpinb6a	serine (or cysteine) peptidase inhibitor, clade B, member 6a	protein_coding	17	0.285363	1.21872	0.0369134	0.545113
Sdk2	sidekick cell adhesion molecule 2	protein_coding	6	0.285308	1.21867	0.0146988	0.527419
Vps4a	vacuolar protein sorting 4A	protein_coding	3	0.285084	1.21848	0.0171186	0.527419
Sgpl1	sphingosine phosphate lyase 1	protein_coding	10	0.283303	1.21698	0.0177865	0.527419
Hgs	HGF-regulated tyrosine kinase substrate	protein_coding	5	0.282693	1.21646	0.0431164	0.549469
Pip4k2c	phosphatidylinositol-5-phosphate 4-kinase, type II, gamma	protein_coding	2	0.282254	1.21609	0.0292403	0.533208
Cpd	carboxypeptidase D	protein_coding	3	0.282227	1.21607	0.0267976	0.533208
Phldb1	pleckstrin homology like domain, family B, member 1	protein_coding	18	0.282062	1.21593	0.0346506	0.545113
Snx8	sorting nexin 8	protein_coding	7	0.280531	1.21464	0.0199164	0.527419
Flot1	flotillin 1	protein_coding	11	0.280476	1.2146	0.0499673	0.556075
Tspyl1	testis-specific protein, Y-encoded-like 1	protein_coding	1	0.280441	1.21457	0.0303526	0.535761
Pex5	peroxisomal biogenesis factor 5	protein_coding	8	0.279506	1.21378	0.0232508	0.533208
Crlf3	cytokine receptor-like factor 3	protein_coding	8	0.278518	1.21295	0.0258992	0.533208
Txnl1	thioredoxin-like 1	protein_coding	8	0.27739	1.212	0.0437798	0.551051
Slc25a1	solute carrier family 25 (mitochondrial carrier, citrate transporter), member 1	protein_coding	6	0.276896	1.21159	0.026139	0.533208
Mkrn1	makorin, ring finger protein, 1	protein_coding	8	0.276293	1.21108	0.0357957	0.545113
Dohh	deoxyhypusine hydroxylase/monooxygenase	protein_coding	5	0.275148	1.21012	0.0344404	0.545113
Bag3	BCL2-associated athanogene 3	protein_coding	1	0.273849	1.20903	0.0311564	0.536829
Sec14l1	SEC14-like lipid binding 1	protein_coding	6	0.273238	1.20852	0.0331209	0.544958
Mfsd14a	major facilitator superfamily domain containing 14A	protein_coding	5	0.27125	1.20685	0.0447025	0.551051
Gtf2h1	general transcription factor II H, polypeptide 1	protein_coding	5	0.269476	1.20537	0.0449448	0.551051
Tgfbr2	transforming growth factor, beta receptor I	protein_coding	2	0.267604	1.20381	0.0497969	0.556075
Ptdss1	phosphatidylserine synthase 1	protein_coding	6	0.267277	1.20353	0.0194078	0.527419
Frmd8	FERM domain containing 8	protein_coding	4	0.267259	1.20352	0.0249546	0.533208
Slc20a2	solute carrier family 20, member	protein_coding	5	0.266756	1.2031	0.0334558	0.544958
Cxxc5	CXXC finger 5	protein_coding	6	0.266288	1.20271	0.0426412	0.54788
Exoc5	exocyst complex component 5	protein_coding	7	0.26586	1.20235	0.036595	0.545113
Actr3	ARP3 actin-related protein 3	protein_coding	12	0.263825	1.20066	0.0243766	0.533208
2210016L21Rik	RIKEN cDNA 2210016L21 gene	protein_coding	5	0.262916	1.1999	0.0456728	0.552172
Klhl21	kelch-like 21	protein_coding	1	0.261766	1.19894	0.0258699	0.533208
Mast4	microtubule associated serine/threonine kinase family member 4	protein_coding	19	0.260844	1.19818	0.0478314	0.555714
Slc39a6	solute carrier family 39 (metal ion transporter), member 6	protein_coding	4	0.260824	1.19816	0.0253796	0.533208
Nelfb	negative elongation factor complex member B	protein_coding	8	0.26069	1.19805	0.0295862	0.533208
Tmem185b	transmembrane protein 185B	protein_coding	2	0.257667	1.19554	0.0453155	0.551051
Dbnl	drebrin-like	protein_coding	3	0.257614	1.1955	0.0290771	0.533208
Plbd2	phospholipase B domain containing 2	protein_coding	3	0.257375	1.1953	0.0361518	0.545113
Gne	glucosamine (UDP-N-acetyl)-2-epimerase/N-acetylmannosamine kinase	protein_coding	14	0.257313	1.19525	0.0402414	0.545724
Actn4	actinin alpha 4	protein_coding	11	0.256498	1.19458	0.033052	0.544958
Ylpm1	YLP motif containing 1	protein_coding	8	0.255	1.19334	0.0499469	0.556075
Atp6v0d1	ATPase, H+ transporting, lysosomal V0 subunit D1	protein_coding	2	0.25329	1.19192	0.0307475	0.536829
Tapbp	TAP binding protein	protein_coding	9	0.252399	1.19119	0.0462372	0.553267
Rabac1	Rab acceptor 1 (prenylated)	protein_coding	6	0.248813	1.18823	0.0346729	0.545113
Fkbp8	FK506 binding protein 8	protein_coding	11	0.248681	1.18812	0.0391147	0.545113
Uba5	ubiquitin-like modifier activating enzyme 5	protein_coding	5	0.248426	1.18791	0.0452472	0.551051
Mars	methionine-tRNA synthetase	protein_coding	6	0.246907	1.18666	0.0276012	0.533208
Mpc2	mitochondrial pyruvate carrier 2	protein_coding	5	0.246402	1.18624	0.0389932	0.545113
Dnaja3	DnaJ heat shock protein family (Hsp40) member A3	protein_coding	5	0.243811	1.18412	0.0452737	0.551051
Cdc37	cell division cycle 37	protein_coding	3	0.242403	1.18296	0.0365641	0.545113
Vps52	VPS52 GARP complex subunit	protein_coding	7	0.242398	1.18296	0.0426078	0.54788
Rab11a	RAB11A, member RAS oncogene family	protein_coding	9	0.242139	1.18274	0.0265322	0.533208
Cnpy3	canopy FGF signaling regulator 3	protein_coding	5	0.241281	1.18204	0.036107	0.545113
Ccz1	CCZ1 vacuolar protein trafficking and biogenesis associated	protein_coding	5	0.240142	1.18111	0.0365024	0.545113
Rab31	RAB31, member RAS oncogene family	protein_coding	2	0.238933	1.18012	0.0364029	0.545113
Il6st	interleukin 6 signal transduce	protein_coding	10	0.238234	1.17955	0.0335986	0.544958
Pnpla8	patatin-like phospholipase domain containing 8	protein_coding	7	0.23715	1.17866	0.0398278	0.545113
Dnm2	dynamin 2	protein_coding	14	0.234876	1.17681	0.0349003	0.545113
Slc35f5	solute carrier family 35, member F5	protein_coding	3	0.232165	1.1746	0.0408341	0.545828
Mfsd5	major facilitator superfamily domain containing 5	protein_coding	1	0.230078	1.1729	0.0329346	0.544958
Sccpdh	saccharopine dehydrogenase (putative)	protein_coding	6	0.229191	1.17218	0.0415049	0.546863
Abhd16a	abhydrolase domain containing 16	protein_coding	7	0.228777	1.17184	0.0365159	0.545113
Fam92a	family with sequence similarity 92, member A	protein_coding	8	0.227198	1.17056	0.043043	0.549469
Arl8b	ADP-ribosylation factor-like 8B	protein_coding	2	0.226946	1.17036	0.0449861	0.551051
Fastk	Fas-activated serine/threonine kinase	protein_coding	15	0.218479	1.16351	0.0440676	0.551051
Golim4	golgi integral membrane protein 4	protein_coding	9	0.2147	1.16046	0.0405771	0.545828
Sf3a1	splicing factor 3a, subunit 1	protein_coding	4	-0.207339	-1.15456	0.0466127	0.553889
Pfas	phosphoribosylformylglycinamidine synthase (FGAR amidotransferase)	protein_coding	7	-0.20743	-1.15463	0.0469075	0.553889
Imp4	IMP4, U3 small nucleolar ribonucleoprotein	protein_coding	8	-0.21149	-1.15788	0.0384153	0.545113
Sgce	sarcoglycan, epsilon	protein_coding	13	-0.213778	-1.15972	0.042428	0.54788
Elp1	elongator complex protein 1	protein_coding	6	-0.213788	-1.15973	0.0451792	0.551051
Pphln1	periphilin 1	protein_coding	7	-0.214225	-1.16008	0.0449205	0.551051
Usp5	ubiquitin specific peptidase 5 (isopeptidase T)	protein_coding	9	-0.21439	-1.16021	0.0483859	0.555714
Copb1	coatomer protein complex, subunit beta 1	protein_coding	3	-0.214877	-1.16061	0.0492522	0.556075
Ndufs6	NADH:ubiquinone oxidoreductase core subunit S6	protein_coding	4	-0.216389	-1.16182	0.0443083	0.551051
Nudcd1	NudC domain containing 1	protein_coding	7	-0.218714	-1.1637	0.047065	0.554646
Farsa	phenylalanyl-tRNA synthetase, alpha subunit	protein_coding	6	-0.220849	-1.16542	0.034209	0.545113
Cpsf1	cleavage and polyadenylation specific factor 1	protein_coding	20	-0.221001	-1.16554	0.0367372	0.545113
Abcf3	ATP-binding cassette, sub-family F (GCN20), member 3	protein_coding	10	-0.221386	-1.16585	0.0361066	0.545113
Wtap	Wilms tumour 1-associating protein	protein_coding	9	-0.221557	-1.16599	0.046064	0.552739
Eps15l1	epidermal growth factor receptor pathway substrate 15-like 1	protein_coding	6	-0.221966	-1.16632	0.0437143	0.551051
Hnrnph1	heterogeneous nuclear ribonucleoprotein H1	protein_coding	18	-0.224512	-1.16838	0.0479123	0.555714
Psma3	proteasome (prosome, macropain) subunit, alpha type 3	protein_coding	9	-0.22484	-1.16865	0.0363897	0.545113
Sec23ip	Sec23 interacting protein	protein_coding	4	-0.226045	-1.16962	0.0438445	0.551051
Stx5a	syntaxin 5A	protein_coding	19	-0.226582	-1.17006	0.0411619	0.545828
Tbrg4	transforming growth factor beta regulated gene 4	protein_coding	12	-0.228824	-1.17188	0.033662	0.544958
Ddb1	damage specific DNA binding protein 1	protein_coding	11	-0.230064	-1.17289	0.0404122	0.545724
Lamtor2	late endosomal/lysosomal adaptor, MAPK and MTOR activator 2	protein_coding	5	-0.230463	-1.17321	0.044225	0.551051
Son	Son DNA binding protei	protein_coding	14	-0.232037	-1.17449	0.044794	0.551051
Rbsn	rabenosyn, RAB effector	protein_coding	6	-0.232954	-1.17524	0.0391718	0.545113
Tars2	threonyl-tRNA synthetase 2, mitochondrial (putative)	protein_coding	19	-0.233858	-1.17597	0.0296438	0.533208
Abcb8	ATP-binding cassette, sub-family B (MDR/TAP), member 8	protein_coding	9	-0.234424	-1.17644	0.0426329	0.54788
U2af1l4	U2 small nuclear RNA auxiliary factor 1-like 4	protein_coding	34	-0.234466	-1.17647	0.0389672	0.545113
Ndufv1	NADH:ubiquinone oxidoreductase core subunit V1	protein_coding	14	-0.23492	-1.17684	0.0245624	0.533208
Sf3b5	splicing factor 3b, subunit 5	protein_coding	1	-0.236031	-1.17775	0.0426393	0.54788
Gtf2a1	general transcription factor II A, 1	protein_coding	3	-0.236357	-1.17801	0.0335513	0.544958
Phykpl	5-phosphohydroxy-L-lysine phospholyase	protein_coding	8	-0.236414	-1.17806	0.0389356	0.545113
Alg3	asparagine-linked glycosylation 3 (alpha-1,3-mannosyltransferase)	protein_coding	14	-0.23789	-1.17927	0.0305762	0.536829
Slc7a6	solute carrier family 7 (cationic amino acid transporter, y+ system), member 6	protein_coding	7	-0.239704	-1.18075	0.028205	0.533208
Atic	5-aminoimidazole-4-carboxamide ribonucleotide formyltransferase/IMP cyclohydrolase	protein_coding	6	-0.24271	-1.18321	0.0333386	0.544958
Sf3a3	splicing factor 3a, subunit 3	protein_coding	3	-0.242819	-1.1833	0.0277719	0.533208
Atp5mpl	ATP synthase membrane subunit 6.8PL	protein_coding	5	-0.243262	-1.18367	0.0383997	0.545113
Eny2	ENY2 transcription and export complex 2 subunit	protein_coding	10	-0.244101	-1.18435	0.0433042	0.550616
Ccdc6	coiled-coil domain containing 6	protein_coding	4	-0.245167	-1.18523	0.0472716	0.555714
Ddx56	DEAD (Asp-Glu-Ala-Asp) box polypeptide 56	protein_coding	4	-0.245817	-1.18576	0.0214217	0.527419
Larp4	La ribonucleoprotein domain family, member 4	protein_coding	9	-0.248263	-1.18778	0.0333849	0.544958
Eif1ad	eukaryotic translation initiation factor 1A domain containing	protein_coding	3	-0.248287	-1.1878	0.0405055	0.545734
Nsf	N-ethylmaleimide sensitive fusion protein	protein_coding	10	-0.24844	-1.18792	0.0401812	0.545724
Nmt2	N-myristoyltransferase 2	protein_coding	4	-0.249417	-1.18873	0.0268179	0.533208
Jpt2	Jupiter microtubule associated homolog 2	protein_coding	5	-0.250028	-1.18923	0.0394473	0.545113
Tmem205	transmembrane protein 205	protein_coding	6	-0.2503	-1.18945	0.0402492	0.545724
Tubg1	tubulin, gamma 1	protein_coding	2	-0.25059	-1.18969	0.033608	0.544958
Tbl3	transducin (beta)-like 3	protein_coding	5	-0.250606	-1.18971	0.0411376	0.545828
Cnot1	CCR4-NOT transcription complex, subunit 1	protein_coding	17	-0.25107	-1.19009	0.0286693	0.533208
Tra2b	transformer 2 beta	protein_coding	9	-0.252217	-1.19104	0.0217284	0.527419
Mybbp1a	MYB binding protein (P160) 1a	protein_coding	8	-0.252711	-1.19144	0.0229464	0.533208
Ndufa5	NADH:ubiquinone oxidoreductase subunit A5	protein_coding	4	-0.253334	-1.19196	0.0217183	0.527419
Ecd	ecdysoneless cell cycle regulator	protein_coding	4	-0.253742	-1.1923	0.031942	0.537301
Nucks1	nuclear casein kinase and cyclin-dependent kinase substrate 1	protein_coding	3	-0.253743	-1.1923	0.0350707	0.545113
Slf2	SMC5-SMC6 complex localization factor 2	protein_coding	5	-0.254059	-1.19256	0.047379	0.555714
Vrk1	vaccinia related kinase 1	protein_coding	6	-0.254644	-1.19304	0.0456576	0.552172
Srsf7	serine/arginine-rich splicing factor 7	protein_coding	8	-0.255279	-1.19357	0.0356193	0.545113
Hat1	histone aminotransferase	protein_coding	4	-0.256238	-1.19436	0.0442	0.551051
Heatr1	HEAT repeat containing 1	protein_coding	8	-0.256438	-1.19453	0.0397242	0.545113
Mad1l1	MAD1 mitotic arrest deficient 1-like 1	protein_coding	6	-0.256784	-1.19481	0.0428159	0.548388
Chd8	chromodomain helicase DNA binding protein 8	protein_coding	16	-0.258496	-1.19623	0.0329962	0.544958
Pccb	propionyl Coenzyme A carboxylase, beta polypeptide	protein_coding	6	-0.258627	-1.19634	0.0453834	0.551051
Copb2	coatomer protein complex, subunit beta 2 (beta prime)	protein_coding	6	-0.259706	-1.19724	0.026828	0.533208
Sec16a	SEC16 homolog A, endoplasmic reticulum export factor	protein_coding	8	-0.259794	-1.19731	0.0244341	0.533208
Twf1	twinfilin actin binding protein 1	protein_coding	4	-0.259991	-1.19747	0.021311	0.527419
Hnrnpa2b1	heterogeneous nuclear ribonucleoprotein A2/B1	protein_coding	13	-0.260233	-1.19767	0.0453224	0.551051
Pnn	pinin	protein_coding	4	-0.261337	-1.19859	0.0384455	0.545113
Tssc4	tumor-suppressing subchromosomal transferable fragment 4	protein_coding	8	-0.261693	-1.19888	0.0241834	0.533208
Gart	phosphoribosylglycinamide formyltransferas	protein_coding	13	-0.261836	-1.199	0.0253648	0.533208
Ppp1cb	protein phosphatase 1 catalytic subunit beta	protein_coding	6	-0.262425	-1.19949	0.0301866	0.5355
Polr3a	polymerase (RNA) III (DNA directed) polypeptide A	protein_coding	5	-0.262429	-1.1995	0.040704	0.545828
Npat	nuclear protein in the AT region	protein_coding	2	-0.2632	-1.20014	0.0410749	0.545828
Rpap1	RNA polymerase II associated protein 1	protein_coding	9	-0.263594	-1.20047	0.0394415	0.545113
Slc35d1	solute carrier family 35 (UDP-glucuronic acid/UDP-N-acetylgalactosamine dual transporter), member D1	protein_coding	5	-0.264059	-1.20085	0.0166586	0.527419
Elp3	elongator acetyltransferase complex subunit 3	protein_coding	3	-0.26433	-1.20108	0.0175689	0.527419
Pan2	PAN2 poly(A) specific ribonuclease subunit	protein_coding	7	-0.264791	-1.20146	0.0373123	0.545113
Ppip5k2	diphosphoinositol pentakisphosphate kinase 2	protein_coding	7	-0.265035	-1.20166	0.025684	0.533208
Tipin	timeless interacting protein	protein_coding	5	-0.265043	-1.20167	0.0311477	0.536829
Ndufb7	NADH:ubiquinone oxidoreductase subunit B7	protein_coding	2	-0.265115	-1.20173	0.0282106	0.533208
Nras	neuroblastoma ras oncogen	protein_coding	9	-0.265321	-1.2019	0.0388524	0.545113
Adh7	alcohol dehydrogenase 7 (class IV), mu or sigma polypeptid	protein_coding	3	-0.267212	-1.20348	0.0408062	0.545828
Gle1	GLE1 RNA export mediator (yeast)	protein_coding	7	-0.269169	-1.20511	0.0195671	0.527419
Ddx39b	DEAD (Asp-Glu-Ala-Asp) box polypeptide 39	protein_coding	6	-0.269719	-1.20557	0.0390571	0.545113
Ing3	inhibitor of growth family, member 3	protein_coding	8	-0.270467	-1.2062	0.0203396	0.527419
Ttc37	tetratricopeptide repeat domain 37	protein_coding	10	-0.271158	-1.20678	0.0420697	0.54788
Anp32e	acidic (leucine-rich) nuclear phosphoprotein 32 family, member E	protein_coding	10	-0.272113	-1.20758	0.0291215	0.533208
Smad5	SMAD family member 5	protein_coding	6	-0.274307	-1.20941	0.0235888	0.533208
Nim1k	NIM1 serine/threonine protein kinase	protein_coding	2	-0.274408	-1.2095	0.0393695	0.545113
Ptma	prothymosin alph	protein_coding	5	-0.274535	-1.20961	0.0175579	0.527419
Anapc13	anaphase promoting complex subunit 13	protein_coding	5	-0.275518	-1.21043	0.0317642	0.536829
Rpl35a	ribosomal protein L35A	protein_coding	8	-0.275686	-1.21057	0.0471211	0.554841
Bclaf1	BCL2-associated transcription factor 1	protein_coding	12	-0.276747	-1.21146	0.0231426	0.533208
Prpf31	pre-mRNA processing factor 31	protein_coding	6	-0.278432	-1.21288	0.0204959	0.527419
Tardbp	TAR DNA binding protein	protein_coding	30	-0.278502	-1.21294	0.021947	0.528434
Nvl	nuclear VCP-like	protein_coding	5	-0.278765	-1.21316	0.0371864	0.545113
Tma7	translational machinery associated 7	protein_coding	4	-0.279768	-1.214	0.0423498	0.54788
Usp36	ubiquitin specific peptidase 36	protein_coding	6	-0.280273	-1.21443	0.018843	0.527419
Tbc1d31	TBC1 domain family, member 31	protein_coding	7	-0.28032	-1.21446	0.0187615	0.527419
Ckap5	cytoskeleton associated protein 5	protein_coding	9	-0.282152	-1.21601	0.0204424	0.527419
Lig3	ligase III, DNA, ATP-dependent	protein_coding	12	-0.283659	-1.21728	0.0461171	0.552774
Polr2f	polymerase (RNA) II (DNA directed) polypeptide F	protein_coding	5	-0.284309	-1.21783	0.0251228	0.533208
Nasp	nuclear autoantigenic sperm protein (histone-binding)	protein_coding	8	-0.284905	-1.21833	0.0361324	0.545113
Polr2l	polymerase (RNA) II (DNA directed) polypeptide L	protein_coding	1	-0.286703	-1.21985	0.0311165	0.536829
Ece2	endothelin converting enzyme 2	protein_coding	7	-0.286851	-1.21997	0.0289297	0.533208
Tceanc2	transcription elongation factor A (SII) N-terminal and central domain containing 2	protein_coding	9	-0.289262	-1.22202	0.0453144	0.551051
Nup88	nucleoporin 88	protein_coding	15	-0.290289	-1.22288	0.0314587	0.536829
2021-09-02	septin	protein_coding	13	-0.292178	-1.22449	0.0246182	0.533208
Spryd3	SPRY domain containing 3	protein_coding	4	-0.292292	-1.22459	0.0149321	0.527419
Tprkb	Tp53rk binding protein	protein_coding	14	-0.292641	-1.22488	0.038512	0.545113
Pfdn6	prefoldin subunit	protein_coding	6	-0.294023	-1.22605	0.0147794	0.527419
Pcna	proliferating cell nuclear antige	protein_coding	5	-0.294351	-1.22633	0.024702	0.533208
Cep89	centrosomal protein 89	protein_coding	11	-0.295444	-1.22726	0.0307102	0.536829
Rrp12	ribosomal RNA processing 12 homolog (S. cerevisiae)	protein_coding	1	-0.297178	-1.22874	0.0224324	0.531848
Ccdc130	coiled-coil domain containing 130	protein_coding	7	-0.297624	-1.22912	0.0274339	0.533208
Nup160	nucleoporin 160	protein_coding	7	-0.298009	-1.22945	0.0115843	0.527419
Ltn1	listerin E3 ubiquitin protein ligase 1	protein_coding	2	-0.300967	-1.23197	0.0141186	0.527419
Ptcd1	pentatricopeptide repeat domain 1	protein_coding	2	-0.301156	-1.23213	0.0223944	0.531848
Nek1	NIMA (never in mitosis gene a)-related expressed kinase	protein_coding	9	-0.301302	-1.23226	0.0347903	0.545113
Ep400	E1A binding protein p400	protein_coding	11	-0.302351	-1.23315	0.0281284	0.533208
Plec	plectin	protein_coding	22	-0.303428	-1.23407	0.0250753	0.533208
Smn1	survival motor neuron 1	protein_coding	9	-0.304099	-1.23465	0.0187201	0.527419
Foxred1	FAD-dependent oxidoreductase domain containing 1	protein_coding	13	-0.304318	-1.23483	0.0316447	0.536829
Dctpp1	dCTP pyrophosphatase 1	protein_coding	1	-0.305177	-1.23557	0.0420871	0.54788
Rbmx	RNA binding motif protein, X chromosome	protein_coding	6	-0.30899	-1.23884	0.0447097	0.551051
Srbd1	S1 RNA binding domain 1	protein_coding	6	-0.309072	-1.23891	0.0400448	0.545724
Atp5g1	ATP synthase, H+ transporting, mitochondrial F0 complex, subunit C1 (subunit 9)	protein_coding	4	-0.309938	-1.23965	0.025782	0.533208
Snrpe	small nuclear ribonucleoprotein	protein_coding	6	-0.310426	-1.24007	0.0237524	0.533208
Acsl1	acyl-CoA synthetase long-chain family member 1	protein_coding	11	-0.310772	-1.24037	0.0493605	0.556075
Mrps12	mitochondrial ribosomal protein S12	protein_coding	4	-0.311761	-1.24122	0.0361489	0.545113
Asrgl1	asparaginase like 1	protein_coding	2	-0.312585	-1.24193	0.023596	0.533208
Rpl36al	ribosomal protein L36A-like	protein_coding	3	-0.31261	-1.24195	0.0387769	0.545113
Zfp326	zinc finger protein 326	protein_coding	9	-0.31286	-1.24217	0.0309659	0.536829
Polr2i	polymerase (RNA) II (DNA directed) polypeptide I	protein_coding	8	-0.314445	-1.24353	0.0243302	0.533208
Uqcr10	ubiquinol-cytochrome c reductase, complex III subunit X	protein_coding	3	-0.314541	-1.24362	0.0250668	0.533208
Recql	RecQ protein-like	protein_coding	12	-0.31486	-1.24389	0.0285989	0.533208
Marf1	meiosis regulator and mRNA stability 1	protein_coding	3	-0.315815	-1.24472	0.0255859	0.533208
Tbc1d8b	TBC1 domain family, member 8B	protein_coding	2	-0.316503	-1.24531	0.0287399	0.533208
Naa38	N(alpha)-acetyltransferase 38, NatC auxiliary subunit	protein_coding	4	-0.316748	-1.24552	0.021696	0.527419
Dffa	DNA fragmentation factor, alpha subunit	protein_coding	3	-0.317077	-1.2458	0.029235	0.533208
Kat6a	K(lysine) acetyltransferase 6A	protein_coding	3	-0.317523	-1.24619	0.0292495	0.533208
Romo1	reactive oxygen species modulator 1	protein_coding	4	-0.318914	-1.24739	0.0239024	0.533208
Snrpd2	small nuclear ribonucleoprotein D	protein_coding	2	-0.318999	-1.24747	0.0282065	0.533208
Grcc10	gene rich cluster, C10 gene	protein_coding	4	-0.319937	-1.24828	0.0494211	0.556075
Kctd4	potassium channel tetramerisation domain containing 4	protein_coding	1	-0.320385	-1.24866	0.03508	0.545113
Hspe1	heat shock protein 1 (chaperonin 10)	protein_coding	2	-0.320406	-1.24868	0.0289179	0.533208
Nedd4	neural precursor cell expressed, developmentally down-regulated	protein_coding	10	-0.322368	-1.25038	0.0260026	0.533208
Rrp1b	ribosomal RNA processing 1 homolog B (S. cerevisiae)	protein_coding	15	-0.322963	-1.2509	0.0410149	0.545828
Mertk	MER proto-oncogene tyrosine kinas	protein_coding	2	-0.323105	-1.25102	0.0335762	0.544958
Exosc9	exosome component 9	protein_coding	8	-0.323702	-1.25154	0.0291681	0.533208
Nrk	Nik related kinase	protein_coding	5	-0.324318	-1.25207	0.0293598	0.533208
Npr3	natriuretic peptide receptor	protein_coding	5	-0.324545	-1.25227	0.0318113	0.536829
Clasp2	CLIP associating protein 2	protein_coding	11	-0.324627	-1.25234	0.0214135	0.527419
Pgm3	phosphoglucomutase	protein_coding	5	-0.325388	-1.253	0.0122379	0.527419
Slx4	SLX4 structure-specific endonuclease subunit homolog (S. cerevisiae)	protein_coding	8	-0.327462	-1.2548	0.0467441	0.553889
Rps15	ribosomal protein S1	protein_coding	2	-0.327674	-1.25499	0.0126236	0.527419
Myc	myelocytomatosis oncogen	protein_coding	8	-0.328143	-1.2554	0.0273318	0.533208
Tmem258	transmembrane protein 258	protein_coding	4	-0.33047	-1.25742	0.0332715	0.544958
Srrm1	serine/arginine repetitive matrix 1	protein_coding	15	-0.330749	-1.25767	0.014492	0.527419
Tgfb3	transforming growth factor, beta	protein_coding	1	-0.331246	-1.2581	0.0451015	0.551051
Nbas	neuroblastoma amplified sequence	protein_coding	5	-0.331644	-1.25845	0.0372723	0.545113
Mrpl44	mitochondrial ribosomal protein L44	protein_coding	2	-0.331678	-1.25848	0.0203008	0.527419
Snrpg	small nuclear ribonucleoprotein polypeptide G	protein_coding	4	-0.33231	-1.25903	0.0398415	0.545113
Pknox2	Pbx/knotted 1 homeobox 2	protein_coding	14	-0.333146	-1.25976	0.0494987	0.556075
Zfp354c	zinc finger protein 354C	protein_coding	4	-0.333915	-1.26043	0.0453723	0.551051
Rplp0	ribosomal protein, large, P0	protein_coding	4	-0.334385	-1.26084	0.0117254	0.527419
Exosc8	exosome component 8	protein_coding	11	-0.33452	-1.26096	0.0313679	0.536829
Tead1	TEA domain family member 1	protein_coding	15	-0.335635	-1.26193	0.0269927	0.533208
Pet100	PET100 homolog	protein_coding	6	-0.336002	-1.26225	0.0294983	0.533208
Pms2	PMS1 homolog2, mismatch repair system component	protein_coding	13	-0.3361	-1.26234	0.0201731	0.527419
Hmgb1	high mobility group box	protein_coding	10	-0.336853	-1.263	0.0114177	0.527419
Prrc2c	proline-rich coiled-coil 2C	protein_coding	14	-0.337515	-1.26358	0.0294258	0.533208
Pmf1	polyamine-modulated factor 1	protein_coding	7	-0.33841	-1.26436	0.0485582	0.55588
Angpt4	angiopoietin 4	protein_coding	1	-0.338437	-1.26439	0.0161549	0.527419
Dvl3	dishevelled segment polarity protein 3	protein_coding	4	-0.339492	-1.26531	0.041526	0.546863
Rfc2	replication factor C (activator 1) 2	protein_coding	6	-0.339493	-1.26531	0.0158368	0.527419
Tmed9	transmembrane p24 trafficking protein 9	protein_coding	5	-0.340163	-1.2659	0.0409284	0.545828
Sirt6	sirtuin 6	protein_coding	4	-0.340917	-1.26656	0.0113179	0.527419
Sntb2	syntrophin, basic 2	protein_coding	3	-0.342037	-1.26754	0.0418979	0.547429
Rint1	RAD50 interactor 1	protein_coding	9	-0.343842	-1.26913	0.012503	0.527419
Gatd1	glutamine amidotransferase like class 1 domain containing 1	protein_coding	7	-0.343898	-1.26918	0.0270708	0.533208
Cdkn1b	cyclin-dependent kinase inhibitor 1B	protein_coding	3	-0.3443	-1.26954	0.015039	0.527419
Prune1	prune exopolyphosphatase	protein_coding	2	-0.346621	-1.27158	0.0148073	0.527419
Dclre1a	DNA cross-link repair 1A	protein_coding	6	-0.347254	-1.27214	0.0279076	0.533208
Selenoi	selenoprotein I	protein_coding	8	-0.347341	-1.27221	0.00708332	0.527419
Apex1	apurinic/apyrimidinic endonuclease	protein_coding	4	-0.347828	-1.27264	0.0136701	0.527419
Ints7	integrator complex subunit 7	protein_coding	6	-0.349276	-1.27392	0.0061887	0.527419
Gale	galactose-4-epimerase, UDP	protein_coding	7	-0.349609	-1.27422	0.0222481	0.531074
Lbr	lamin B receptor	protein_coding	8	-0.350324	-1.27485	0.0244653	0.533208
Ost4	oligosaccharyltransferase complex subunit 4 (non-catalytic)	protein_coding	2	-0.350625	-1.27511	0.0081867	0.527419
Tfb1m	transcription factor B1, mitochondrial	protein_coding	3	-0.351166	-1.27559	0.0455079	0.551862
Ssr1	signal sequence receptor, alpha	protein_coding	4	-0.351302	-1.27571	0.0187606	0.527419
Dpm3	dolichyl-phosphate mannosyltransferase polypeptide 3	protein_coding	3	-0.351375	-1.27578	0.0132462	0.527419
Dhx9	DEAH (Asp-Glu-Ala-His) box polypeptide 9	protein_coding	9	-0.351997	-1.27633	0.0482584	0.555714
Slirp	SRA stem-loop interacting RNA binding protein	protein_coding	4	-0.355012	-1.279	0.00865474	0.527419
Nop56	NOP56 ribonucleoprotein	protein_coding	19	-0.355449	-1.27938	0.00506114	0.527419
Entpd7	ectonucleoside triphosphate diphosphohydrolase 7	protein_coding	5	-0.35646	-1.28028	0.0160152	0.527419
Pdss2	prenyl (solanesyl) diphosphate synthase, subunit 2	protein_coding	6	-0.356636	-1.28044	0.0155743	0.527419
Bola2	bolA-like 2 (E. coli)	protein_coding	5	-0.357748	-1.28142	0.0182452	0.527419
Ints2	integrator complex subunit 2	protein_coding	11	-0.361152	-1.28445	0.00922402	0.527419
Gmppb	GDP-mannose pyrophosphorylase B	protein_coding	5	-0.361257	-1.28455	0.0140504	0.527419
Prpf4	pre-mRNA processing factor 4	protein_coding	2	-0.362924	-1.28603	0.00797694	0.527419
Dck	deoxycytidine kinase	protein_coding	2	-0.363225	-1.2863	0.00889875	0.527419
Pdcd5	programmed cell death 5	protein_coding	7	-0.364297	-1.28725	0.0220444	0.528668
Atad2	ATPase family, AAA domain containing 2	protein_coding	8	-0.364926	-1.28781	0.018542	0.527419
Smarca1	SWI/SNF related, matrix associated, actin dependent regulator of chromatin, subfamily a, member 1	protein_coding	7	-0.365546	-1.28837	0.0137603	0.527419
Ccne2	cyclin E2	protein_coding	7	-0.365979	-1.28876	0.0336084	0.544958
Slc10a7	solute carrier family 10 (sodium/bile acid cotransporter family), member 7	protein_coding	11	-0.36635	-1.28909	0.0210685	0.527419
Chtf8	CTF8, chromosome transmission fidelity factor 8	protein_coding	4	-0.367578	-1.29019	0.0309366	0.536829
Mpc1	mitochondrial pyruvate carrier 1	protein_coding	8	-0.369093	-1.29154	0.0461644	0.552868
Rps21	ribosomal protein S21	protein_coding	4	-0.36939	-1.29181	0.0182419	0.527419
Alg6	asparagine-linked glycosylation 6 (alpha-1,3,-glucosyltransferase)	protein_coding	7	-0.369759	-1.29214	0.0166522	0.527419
Rlim	ring finger protein, LIM domain interacting	protein_coding	3	-0.371105	-1.29334	0.0134818	0.527419
Rpl37rt	ribosomal protein L37, retrotransposed	transcribed_processed_pseudogene	3	-0.372192	-1.29432	0.0318643	0.536829
Myh10	myosin, heavy polypeptide 10, non-muscle	protein_coding	10	-0.373825	-1.29578	0.0374743	0.545113
Atp5k	ATP synthase, H+ transporting, mitochondrial F1F0 complex, subunit E	protein_coding	3	-0.375731	-1.2975	0.00568626	0.527419
Grb10	growth factor receptor bound protein 10	protein_coding	9	-0.376582	-1.29826	0.00537268	0.527419
Tagln2	transgelin 2	protein_coding	4	-0.377122	-1.29875	0.046668	0.553889
1110051M20Rik	RIKEN cDNA 1110051M20 gene	protein_coding	8	-0.377635	-1.29921	0.00808314	0.527419
Rtel1	regulator of telomere elongation helicase 1	protein_coding	21	-0.378637	-1.30011	0.0254966	0.533208
Lrba	LPS-responsive beige-like anchor	protein_coding	8	-0.379163	-1.30059	0.0426132	0.54788
Camk4	calcium/calmodulin-dependent protein kinase I	protein_coding	4	-0.380004	-1.30134	0.00783641	0.527419
Rpl35	ribosomal protein L35	protein_coding	3	-0.380084	-1.30142	0.0113249	0.527419
Nsl1	NSL1, MIS12 kinetochore complex component	protein_coding	3	-0.38069	-1.30196	0.0474907	0.555714
Sec61g	SEC61, gamma subunit	protein_coding	7	-0.381255	-1.30247	0.0345517	0.545113
Dot1l	DOT1-like, histone H3 methyltransferase (S. cerevisiae)	protein_coding	7	-0.384052	-1.305	0.0255419	0.533208
Actb	actin, bet	protein_coding	9	-0.387612	-1.30823	0.0324975	0.543666
Utrn	utrophin	protein_coding	13	-0.389979	-1.31038	0.0139334	0.527419
Ube4a	ubiquitination factor E4A	protein_coding	11	-0.391	-1.3113	0.015821	0.527419
Rfc4	replication factor C (activator 1) 4	protein_coding	5	-0.392041	-1.31225	0.0257549	0.533208
Rnaseh2a	ribonuclease H2, large subunit	protein_coding	10	-0.392877	-1.31301	0.0151569	0.527419
Sass6	SAS-6 centriolar assembly protein	protein_coding	8	-0.394149	-1.31417	0.0313672	0.536829
Rpl28	ribosomal protein L28	protein_coding	5	-0.39468	-1.31465	0.00630407	0.527419
Gfod2	glucose-fructose oxidoreductase domain containing 2	protein_coding	3	-0.395903	-1.31577	0.0425143	0.54788
Tubgcp6	tubulin, gamma complex associated protein 6	protein_coding	11	-0.396829	-1.31661	0.0256567	0.533208
Tuba1b	tubulin, alpha 1B	protein_coding	2	-0.396945	-1.31672	0.00680686	0.527419
Atp9a	ATPase, class II, type 9A	protein_coding	11	-0.398533	-1.31817	0.0269246	0.533208
Mtbp	Mdm2, transformed 3T3 cell double minute p53 binding protein	protein_coding	6	-0.399878	-1.3194	0.0156549	0.527419
Pdap1	PDGFA associated protein 1	protein_coding	5	-0.403566	-1.32277	0.00844112	0.527419
Chd9	chromodomain helicase DNA binding protein 9	protein_coding	15	-0.404274	-1.32342	0.0090343	0.527419
Limch1	LIM and calponin homology domains 1	protein_coding	18	-0.40565	-1.32469	0.0181895	0.527419
Nop58	NOP58 ribonucleoprotein	protein_coding	15	-0.40694	-1.32587	0.0208728	0.527419
Chd2	chromodomain helicase DNA binding protein 2	protein_coding	18	-0.406953	-1.32588	0.0180175	0.527419
Rpl30	ribosomal protein L3	protein_coding	6	-0.40971	-1.32842	0.0481222	0.555714
Srsf10	serine/arginine-rich splicing factor 10	protein_coding	10	-0.411008	-1.32961	0.00369503	0.527419
Lig1	ligase I, DNA, ATP-dependent	protein_coding	12	-0.413688	-1.33209	0.0494629	0.556075
Nos1	nitric oxide synthase 1, neurona	protein_coding	7	-0.415555	-1.33381	0.03339	0.544958
Rps25	ribosomal protein S25	protein_coding	7	-0.415645	-1.3339	0.0174176	0.527419
Mthfsd	methenyltetrahydrofolate synthetase domain containing	protein_coding	16	-0.4171	-1.33524	0.00903085	0.527419
Gm14325	predicted gene 14325	protein_coding	3	-0.41929	-1.33727	0.0406676	0.545828
Rpl3	ribosomal protein L3	protein_coding	7	-0.420606	-1.33849	0.0375153	0.545113
Stard8	START domain containing 8	protein_coding	4	-0.420872	-1.33874	0.0265315	0.533208
Skp2	S-phase kinase-associated protein 2 (p45)	protein_coding	5	-0.421201	-1.33904	0.0113815	0.527419
Taf1	TATA-box binding protein associated factor 1	protein_coding	7	-0.421287	-1.33912	0.003395	0.527419
Usmg5	upregulated during skeletal muscle growth 5	protein_coding	4	-0.425594	-1.34312	0.011856	0.527419
Rad18	RAD18 E3 ubiquitin protein ligase	protein_coding	8	-0.429775	-1.34702	0.0451623	0.551051
Erh	ERH mRNA splicing and mitosis factor	protein_coding	5	-0.42987	-1.34711	0.0183446	0.527419
Dhfr	dihydrofolate reductas	protein_coding	1	-0.433046	-1.35008	0.0404658	0.545724
Stmn1	stathmin	protein_coding	5	-0.435627	-1.3525	0.0484247	0.555714
Gm15446	predicted gene 15446	protein_coding	3	-0.436862	-1.35366	0.0457697	0.552282
2021-09-11	septin 11	protein_coding	9	-0.437351	-1.35412	0.041615	0.546882
Ndufs5	NADH:ubiquinone oxidoreductase core subunit S5	protein_coding	4	-0.438145	-1.35486	0.00656532	0.527419
Psmc3ip	proteasome (prosome, macropain) 26S subunit, ATPase 3, interacting protein	protein_coding	4	-0.440655	-1.35722	0.040859	0.545828
Hdac4	histone deacetylase 4	protein_coding	12	-0.440825	-1.35738	0.0258396	0.533208
Rpl41	ribosomal protein L41	protein_coding	7	-0.44139	-1.35791	0.00332375	0.527419
Mcm3	minichromosome maintenance complex component 3	protein_coding	5	-0.441657	-1.35816	0.0143274	0.527419
Scnm1	sodium channel modifier 1	protein_coding	8	-0.442194	-1.35867	0.0155465	0.527419
Wdhd1	WD repeat and HMG-box DNA binding protein 1	protein_coding	6	-0.443285	-1.3597	0.0229913	0.533208
Nup107	nucleoporin 107	protein_coding	8	-0.443407	-1.35981	0.00562052	0.527419
Tcf19	transcription factor 19	protein_coding	4	-0.443513	-1.35991	0.0339395	0.545113
Ska2	spindle and kinetochore associated complex subunit 2	protein_coding	3	-0.445383	-1.36168	0.00456805	0.527419
Peg3	paternally expressed 3	protein_coding	4	-0.445845	-1.36211	0.00337734	0.527419
Lyn	LYN proto-oncogene, Src family tyrosine kinas	protein_coding	4	-0.446128	-1.36238	0.0373081	0.545113
4931428F04Rik	RIKEN cDNA 4931428F04 gene	protein_coding	5	-0.446845	-1.36306	0.0334216	0.544958
Gapdh	glyceraldehyde-3-phosphate dehydrogenas	protein_coding	13	-0.447028	-1.36323	0.0138895	0.527419
Tyms	thymidylate synthas	protein_coding	9	-0.44737	-1.36355	0.0245333	0.533208
Wrn	Werner syndrome RecQ like helicase	protein_coding	4	-0.451221	-1.3672	0.0213053	0.527419
Tubb5	tubulin, beta 5 class I	protein_coding	4	-0.452151	-1.36808	0.014375	0.527419
Cntrl	centriolin	protein_coding	13	-0.452437	-1.36835	0.0124462	0.527419
Zfp839	zinc finger protein 839	protein_coding	3	-0.452564	-1.36847	0.0354484	0.545113
Rpa2	replication protein A2	protein_coding	6	-0.453163	-1.36904	0.00645632	0.527419
Prim1	DNA primase, p49 subuni	protein_coding	5	-0.454668	-1.37047	0.02051	0.527419
Sorbs2	sorbin and SH3 domain containing 2	protein_coding	36	-0.454863	-1.37065	0.00393625	0.527419
Spata24	spermatogenesis associated 24	protein_coding	7	-0.457734	-1.37338	0.0318756	0.536829
Blm	Bloom syndrome, RecQ like helicase	protein_coding	10	-0.458249	-1.37387	0.0418296	0.547429
Racgap1	Rac GTPase-activating protein 1	protein_coding	14	-0.458433	-1.37405	0.0447265	0.551051
Brca1	breast cancer 1, early onset	protein_coding	7	-0.470587	-1.38567	0.0349164	0.545113
Ccp110	centriolar coiled coil protein 110	protein_coding	6	-0.472052	-1.38708	0.028012	0.533208
Dlc1	deleted in liver cancer 1	protein_coding	9	-0.473553	-1.38853	0.00407358	0.527419
Afmid	arylformamidase	protein_coding	6	-0.474126	-1.38908	0.0389709	0.545113
Rabl2	RAB, member RAS oncogene family-like 2	protein_coding	11	-0.474437	-1.38938	0.0294133	0.533208
Mcm4	minichromosome maintenance complex component 4	protein_coding	3	-0.477337	-1.39217	0.014793	0.527419
Xrcc3	X-ray repair complementing defective repair in Chinese hamster cells 3	protein_coding	8	-0.48525	-1.39983	0.0214314	0.527419
Gm10039	predicted pseudogene 10039	processed_pseudogene	1	-0.487925	-1.40243	0.0391957	0.545113
Cdkl5	cyclin-dependent kinase-like 5	protein_coding	6	-0.488297	-1.40279	0.0143784	0.527419
Suv39h1	suppressor of variegation 3-9 1	protein_coding	5	-0.490635	-1.40506	0.0125039	0.527419
9430015G10Rik	RIKEN cDNA 9430015G10 gene	protein_coding	8	-0.493557	-1.40791	0.0126369	0.527419
Slc17a9	solute carrier family 17, member 9	protein_coding	5	-0.494246	-1.40858	0.00201762	0.527419
Haus5	HAUS augmin-like complex, subunit 5	protein_coding	6	-0.496296	-1.41059	0.0388102	0.545113
Ncapd3	non-SMC condensin II complex, subunit D3	protein_coding	6	-0.49778	-1.41204	0.0113514	0.527419
Tubd1	tubulin, delta 1	protein_coding	5	-0.501113	-1.41531	0.00786653	0.527419
Bloc1s1	biogenesis of lysosomal organelles complex-1, subunit 1	protein_coding	5	-0.503704	-1.41785	0.0137538	0.527419
Pask	PAS domain containing serine/threonine kinase	protein_coding	6	-0.504201	-1.41834	0.00906761	0.527419
Isoc2b	isochorismatase domain containing 2b	protein_coding	5	-0.505577	-1.41969	0.044959	0.551051
Selenoh	selenoprotein H	protein_coding	6	-0.507374	-1.42146	0.025263	0.533208
Cenps	centromere protein S	protein_coding	7	-0.507507	-1.42159	0.0264221	0.533208
Fam98b	family with sequence similarity 98, member B	protein_coding	3	-0.507637	-1.42172	0.0172778	0.527419
Cip2a	cell proliferation regulating inhibitor of protein phosphatase 2A	protein_coding	8	-0.507652	-1.42173	0.0113958	0.527419
Tacc3	transforming, acidic coiled-coil containing protein 3	protein_coding	8	-0.507875	-1.42195	0.024045	0.533208
Dpf1	D4, zinc and double PHD fingers family 1	protein_coding	11	-0.510202	-1.42425	0.0422475	0.54788
Snhg5	small nucleolar RNA host gene 5	processed_transcript	6	-0.512785	-1.4268	0.00606834	0.527419
Ercc6l	excision repair cross-complementing rodent repair deficiency complementation group 6 like	protein_coding	1	-0.515591	-1.42958	0.0232901	0.533208
Cald1	caldesmon	protein_coding	18	-0.516836	-1.43081	0.014375	0.527419
Gins2	GINS complex subunit 2 (Psf2 homolog)	protein_coding	4	-0.51714	-1.43111	0.017492	0.527419
Rps7	ribosomal protein S7	protein_coding	7	-0.518331	-1.4323	0.00608522	0.527419
Cenpw	centromere protein W	protein_coding	2	-0.519726	-1.43368	0.0286431	0.533208
Rad54l	RAD54 like (S. cerevisiae)	protein_coding	6	-0.522542	-1.43648	0.0244183	0.533208
Rps27a	ribosomal protein S27A	protein_coding	5	-0.523777	-1.43772	0.00530983	0.527419
BC043934	cDNA sequence BC043934	lincRNA	2	-0.525452	-1.43938	0.0490154	0.556075
Agl	amylo-1,6-glucosidase, 4-alpha-glucanotransferase	protein_coding	8	-0.526623	-1.44055	0.00701583	0.527419
Ncaph	non-SMC condensin I complex, subunit H	protein_coding	6	-0.526867	-1.4408	0.0391404	0.545113
Mcm7	minichromosome maintenance complex component 7	protein_coding	10	-0.529207	-1.44314	0.00638069	0.527419
Uggt2	UDP-glucose glycoprotein glucosyltransferase 2	protein_coding	14	-0.530274	-1.4442	0.00599903	0.527419
Hells	helicase, lymphoid specific	protein_coding	6	-0.530525	-1.44446	0.00902444	0.527419
Ccnf	cyclin F	protein_coding	10	-0.531317	-1.44525	0.0424294	0.54788
Mis18bp1	MIS18 binding protein 1	protein_coding	8	-0.531397	-1.44533	0.0396619	0.545113
Cenpp	centromere protein P	protein_coding	2	-0.537628	-1.45158	0.0433973	0.551051
Gm6969	predicted pseudogene 6969	processed_pseudogene	1	-0.538893	-1.45286	0.0329245	0.544958
Mir8112	microRNA 8112	miRNA	1	-0.542888	-1.45689	0.0389915	0.545113
Smc2	structural maintenance of chromosomes 2	protein_coding	5	-0.543424	-1.45743	0.0237895	0.533208
Cdc25c	cell division cycle 25	protein_coding	6	-0.547522	-1.46157	0.0240004	0.533208
Spdl1	spindle apparatus coiled-coil protein 1	protein_coding	3	-0.549516	-1.46359	0.0330923	0.544958
Melk	maternal embryonic leucine zipper kinase	protein_coding	4	-0.551475	-1.46558	0.0371614	0.545113
Fancb	Fanconi anemia, complementation group B	protein_coding	3	-0.55182	-1.46593	0.0200519	0.527419
Uba6	ubiquitin-like modifier activating enzyme 6	protein_coding	3	-0.553803	-1.46795	0.0304358	0.535761
Rrm1	ribonucleotide reductase M	protein_coding	7	-0.555276	-1.46945	0.00901649	0.527419
Cenpn	centromere protein N	protein_coding	5	-0.55805	-1.47228	0.0280621	0.533208
Lrp4	low density lipoprotein receptor-related protein 4	protein_coding	4	-0.559084	-1.47333	0.00896833	0.527419
Gm8883	predicted gene 8883	lincRNA	4	-0.5623	-1.47662	0.0382305	0.545113
Cdc45	cell division cycle 45	protein_coding	4	-0.56558	-1.47998	0.036441	0.545113
2900076A07Rik	RIKEN cDNA 2900076A07 gene	lincRNA	8	-0.566218	-1.48064	0.02164	0.527419
Peg10	paternally expressed 10	protein_coding	3	-0.566367	-1.48079	0.0273617	0.533208
Fbxo5	F-box protein 5	protein_coding	2	-0.569469	-1.48398	0.042988	0.549469
Polr1a	polymerase (RNA) I polypeptide A	protein_coding	10	-0.570195	-1.48472	0.00212909	0.527419
Zwilch	zwilch kinetochore protein	protein_coding	13	-0.570208	-1.48474	0.031284	0.536829
Myadm	myeloid-associated differentiation	protein_coding	2	-0.571357	-1.48592	0.0216787	0.527419
Dnmt1	DNA methyltransferase (cytosine-5)	protein_coding	7	-0.571616	-1.48619	0.00705065	0.527419
Cenpi	centromere protein I	protein_coding	5	-0.573462	-1.48809	0.043874	0.551051
Ect2	ect2 oncogen	protein_coding	13	-0.574373	-1.48903	0.0299932	0.535336
Tedc1	tubulin epsilon and delta complex 1	protein_coding	6	-0.575419	-1.49011	0.0269769	0.533208
Strn	striatin, calmodulin binding protein	protein_coding	3	-0.580965	-1.49585	0.0199883	0.527419
Snora57	small nucleolar RNA, H/ACA box 57	snoRNA	1	-0.583703	-1.49869	0.0389872	0.545113
Gper1	G protein-coupled estrogen receptor 1	protein_coding	2	-0.585411	-1.50047	0.00726895	0.527419
Knstrn	kinetochore-localized astrin/SPAG5 binding	protein_coding	9	-0.58593	-1.50101	0.0414766	0.546863
Tpx2	TPX2, microtubule-associated	protein_coding	7	-0.5861	-1.50118	0.0238808	0.533208
Gm4540	predicted gene 4540	processed_pseudogene	1	-0.58836	-1.50354	0.0496076	0.556075
Nuf2	NUF2, NDC80 kinetochore complex component	protein_coding	5	-0.592856	-1.50823	0.0370178	0.545113
Cdca5	cell division cycle associated 5	protein_coding	3	-0.594729	-1.51019	0.0467214	0.553889
Cit	citron	protein_coding	19	-0.595453	-1.51095	0.047891	0.555714
BC055324	cDNA sequence BC055324	protein_coding	6	-0.596879	-1.51244	0.0418719	0.547429
Fau	Finkel-Biskis-Reilly murine sarcoma virus (FBR-MuSV) ubiquitously expressed (fox derived)	protein_coding	9	-0.597535	-1.51313	0.00446926	0.527419
Rbmx2	RNA binding motif protein, X-linked 2	protein_coding	2	-0.601097	-1.51687	0.0316153	0.536829
Timeless	timeless circadian clock 1	protein_coding	15	-0.601824	-1.51763	0.0174818	0.527419
Spag5	sperm associated antigen 5	protein_coding	8	-0.603717	-1.51963	0.00904121	0.527419
Sgo1	shugoshin 1	protein_coding	3	-0.607751	-1.52388	0.0480498	0.555714
Epb41l4a	erythrocyte membrane protein band 4.1 like 4a	protein_coding	7	-0.60865	-1.52483	0.01756	0.527419
Mcm10	minichromosome maintenance 10 replication initiation factor	protein_coding	10	-0.608735	-1.52492	0.010962	0.527419
Ncapg2	non-SMC condensin II complex, subunit G2	protein_coding	6	-0.609662	-1.5259	0.020789	0.527419
Plk1	polo like kinase	protein_coding	3	-0.610289	-1.52656	0.0440827	0.551051
Eya4	EYA transcriptional coactivator and phosphatase 4	protein_coding	8	-0.610491	-1.52678	0.0140336	0.527419
Cdk1	cyclin-dependent kinase	protein_coding	7	-0.610521	-1.52681	0.0398236	0.545113
Gmnn	geminin	protein_coding	5	-0.612566	-1.52898	0.00694781	0.527419
Ska3	spindle and kinetochore associated complex subunit 3	protein_coding	5	-0.614599	-1.53113	0.0406183	0.545828
Uhrf1	ubiquitin-like, containing PHD and RING finger domains, 1	protein_coding	7	-0.61694	-1.53362	0.00760678	0.527419
Aurka	aurora kinase A	protein_coding	5	-0.619734	-1.53659	0.0355431	0.545113
Ccnb2	cyclin B	protein_coding	1	-0.622022	-1.53903	0.0219866	0.528434
Noct	nocturnin	protein_coding	4	-0.624694	-1.54188	0.0339871	0.545113
Kif11	kinesin family member 11	protein_coding	2	-0.627387	-1.54476	0.0200973	0.527419
Birc5	baculoviral IAP repeat-containing 5	protein_coding	2	-0.628744	-1.54622	0.0293228	0.533208
Tro	trophinin	protein_coding	11	-0.628844	-1.54633	0.0227985	0.533208
Cdc6	cell division cycle 6	protein_coding	4	-0.631825	-1.54952	0.0207282	0.527419
1810008I18Rik	RIKEN cDNA 1810008I18 gene	lincRNA	2	-0.632062	-1.54978	0.048626	0.556075
Gm5262	predicted gene 5262	processed_pseudogene	1	-0.6321	-1.54982	0.0213006	0.527419
Zfp108	zinc finger protein 108	protein_coding	3	-0.635708	-1.5537	0.0398758	0.545113
Wasf1	WAS protein family, member 1	protein_coding	2	-0.635765	-1.55376	0.025023	0.533208
Atp6v0c-ps2	ATPase, H+ transporting, lysosomal V0 subunit C, pseudogene 2	processed_pseudogene	1	-0.637304	-1.55542	0.0213925	0.527419
Aurkb	aurora kinase B	protein_coding	8	-0.637993	-1.55616	0.0250842	0.533208
Kif23	kinesin family member 23	protein_coding	12	-0.638705	-1.55693	0.020359	0.527419
Dynlt1b	dynein light chain Tctex-type 1	protein_coding	1	-0.642922	-1.56149	0.0363206	0.545113
A530016L24Rik	RIKEN cDNA A530016L24 gene	protein_coding	2	-0.646501	-1.56537	0.0287176	0.533208
Ccne1	cyclin E	protein_coding	5	-0.64877	-1.56783	0.037951	0.545113
Cenph	centromere protein H	protein_coding	2	-0.650328	-1.56953	0.0265187	0.533208
Fanci	Fanconi anemia, complementation group I	protein_coding	7	-0.655739	-1.57542	0.0322612	0.541369
Hmmr	hyaluronan mediated motility receptor (RHAMM)	protein_coding	4	-0.659065	-1.57906	0.0342329	0.545113
Cramp1l	cramped chromatin regulator homolog 1	protein_coding	3	-0.661252	-1.58146	0.0242067	0.533208
Cdca3	cell division cycle associated 3	protein_coding	6	-0.662128	-1.58241	0.0337195	0.544958
Lsm14b	LSM family member 14B	protein_coding	3	-0.6624	-1.58271	0.0409975	0.545828
Cdca2	cell division cycle associated 2	protein_coding	7	-0.667439	-1.58825	0.0276577	0.533208
Nat8f4	N-acetyltransferase 8 (GCN5-related) family member 4	protein_coding	2	-0.667589	-1.58842	0.0290364	0.533208
2700038G22Rik	RIKEN cDNA 2700038G22 gene	lincRNA	2	-0.66765	-1.58848	0.00369891	0.527419
Gm9825	predicted gene 9825	processed_pseudogene	1	-0.668029	-1.5889	0.0375779	0.545113
5730405O15Rik	RIKEN cDNA 5730405O15 gene	processed_transcript	2	-0.668306	-1.58921	0.030054	0.535336
Dna2	DNA replication helicase/nuclease 2	protein_coding	6	-0.670809	-1.59197	0.0119282	0.527419
Exo1	exonuclease 1	protein_coding	10	-0.670829	-1.59199	0.0414702	0.546863
Kif22	kinesin family member 22	protein_coding	6	-0.674375	-1.5959	0.0176404	0.527419
Palb2	partner and localizer of BRCA2	protein_coding	9	-0.674521	-1.59607	0.0215835	0.527419
Palmd	palmdelphin	protein_coding	4	-0.675198	-1.59682	0.0207603	0.527419
Xkr5	X-linked Kx blood group related 5	protein_coding	5	-0.676152	-1.59787	0.015828	0.527419
Mcm5	minichromosome maintenance complex component 5	protein_coding	5	-0.676595	-1.59836	0.0114877	0.527419
Anln	anillin, actin binding protein	protein_coding	6	-0.678904	-1.60092	0.0109957	0.527419
6330549D23Rik	RIKEN cDNA 6330549D23 gene	transcribed_processed_pseudogene	3	-0.679727	-1.60184	0.0166596	0.527419
Msh4	mutS homolog 4	protein_coding	8	-0.680485	-1.60268	0.0215268	0.527419
Snord104	small nucleolar RNA, C/D box 104	snoRNA	1	-0.681364	-1.60366	0.00748914	0.527419
Eme1	essential meiotic structure-specific endonuclease 1	protein_coding	4	-0.682064	-1.60443	0.0248098	0.533208
Iqgap3	IQ motif containing GTPase activating protein 3	protein_coding	6	-0.684462	-1.6071	0.0151397	0.527419
Gap43	growth associated protein 4	protein_coding	2	-0.685085	-1.6078	0.0411794	0.545828
Pimreg	PICALM interacting mitotic regulator	protein_coding	5	-0.685395	-1.60814	0.0489187	0.556075
Cenpm	centromere protein M	protein_coding	6	-0.689949	-1.61323	0.0216133	0.527419
Cdca8	cell division cycle associated 8	protein_coding	6	-0.691064	-1.61447	0.0173593	0.527419
Slfn9	schlafen 9	protein_coding	3	-0.691284	-1.61472	0.010768	0.527419
Itga10	integrin, alpha 10	protein_coding	3	-0.691454	-1.61491	0.000596789	0.527419
Gas2l3	growth arrest-specific 2 like 3	protein_coding	8	-0.691643	-1.61512	0.00272359	0.527419
Ccsap	centriole, cilia and spindle associated protein	protein_coding	2	-0.693198	-1.61686	0.0386423	0.545113
Zfp101	zinc finger protein 101	protein_coding	5	-0.693803	-1.61754	0.0128784	0.527419
Plbd1	phospholipase B domain containing 1	protein_coding	3	-0.694065	-1.61784	0.0390897	0.545113
Troap	trophinin associated protein	protein_coding	6	-0.694789	-1.61865	0.0375205	0.545113
Cenpf	centromere protein F	protein_coding	6	-0.697445	-1.62163	0.0394782	0.545113
Gm4258	predicted gene 4258	processed_transcript	2	-0.700343	-1.62489	0.0287249	0.533208
Bub1	BUB1, mitotic checkpoint serine/threonine kinase	protein_coding	5	-0.700656	-1.62524	0.0360957	0.545113
Tk1	thymidine kinase	protein_coding	7	-0.700762	-1.62536	0.0243047	0.533208
Dlgap5	DLG associated protein 5	protein_coding	9	-0.700828	-1.62544	0.0378544	0.545113
Trhr	thyrotropin releasing hormone recepto	protein_coding	4	-0.702144	-1.62692	0.0492647	0.556075
Ckap2l	cytoskeleton associated protein 2-like	protein_coding	1	-0.70273	-1.62758	0.00825614	0.527419
Gabrg3	gamma-aminobutyric acid (GABA) A receptor, subunit gamma	protein_coding	3	-0.703583	-1.62854	0.0499054	0.556075
Pbk	PDZ binding kinase	protein_coding	3	-0.705386	-1.63058	0.0228321	0.533208
Kif2c	kinesin family member 2C	protein_coding	8	-0.711353	-1.63734	0.0263775	0.533208
Polq	polymerase (DNA directed), theta	protein_coding	7	-0.711476	-1.63748	0.0294078	0.533208
Inafm2	InaF motif containing 2	protein_coding	1	-0.7147	-1.64114	0.0341646	0.545113
Prc1	protein regulator of cytokinesis 1	protein_coding	14	-0.71636	-1.64303	0.0145798	0.527419
Kif20a	kinesin family member 20A	protein_coding	6	-0.718912	-1.64594	0.0170274	0.527419
Fyb	FYN binding protein	protein_coding	10	-0.720431	-1.64768	0.00695774	0.527419
Sgo2a	shugoshin 2A	protein_coding	2	-0.72764	-1.65593	0.0309487	0.536829
Gm14322	predicted gene 14322	protein_coding	3	-0.729573	-1.65815	0.02649	0.533208
E2f7	E2F transcription factor 7	protein_coding	9	-0.731234	-1.66006	0.0201589	0.527419
Esco2	establishment of sister chromatid cohesion N-acetyltransferase 2	protein_coding	5	-0.733522	-1.66269	0.0151158	0.527419
Fignl1	fidgetin-like 1	protein_coding	7	-0.735054	-1.66446	0.0101987	0.527419
Tgif2	TGFB-induced factor homeobox 2	protein_coding	5	-0.735917	-1.66546	0.0438439	0.551051
Cenpk	centromere protein K	protein_coding	8	-0.73602	-1.66557	0.0396089	0.545113
Rab26os	RAB26, member RAS oncogene family, opposite strand	antisense	2	-0.740309	-1.67053	0.0219723	0.528434
0610010K14Rik	RIKEN cDNA 0610010K14 gene	protein_coding	14	-0.742414	-1.67297	0.0318573	0.536829
Mxd3	Max dimerization protein 3	protein_coding	4	-0.748407	-1.67994	0.0284512	0.533208
Mastl	microtubule associated serine/threonine kinase-like	protein_coding	2	-0.750799	-1.68273	0.0158796	0.527419
Asf1b	anti-silencing function 1B histone chaperone	protein_coding	3	-0.753195	-1.68552	0.0104978	0.527419
BC030867	cDNA sequence BC030867	protein_coding	5	-0.754993	-1.68762	0.028512	0.533208
Postn	periostin, osteoblast specific factor	protein_coding	9	-0.765093	-1.69948	0.014404	0.527419
Bub1b	BUB1B, mitotic checkpoint serine/threonine kinase	protein_coding	4	-0.765592	-1.70007	0.0217562	0.527419
Nrm	nurim (nuclear envelope membrane protein)	protein_coding	3	-0.765771	-1.70028	0.00421306	0.527419
Ttk	Ttk protein kinase	protein_coding	6	-0.77006	-1.70534	0.0205988	0.527419
Ndc80	NDC80 kinetochore complex component	protein_coding	5	-0.773901	-1.70989	0.0283363	0.533208
Gm5944	predicted gene 5944	processed_pseudogene	1	-0.774867	-1.71103	0.0475643	0.555714
Dtl	denticleless E3 ubiquitin protein ligase	protein_coding	6	-0.78674	-1.72517	0.012965	0.527419
Rpl31-ps8	ribosomal protein L31, pseudogene 8	processed_pseudogene	1	-0.787191	-1.72571	0.00944246	0.527419
Ncapd2	non-SMC condensin I complex, subunit D2	protein_coding	13	-0.788679	-1.72749	0.00732218	0.527419
Pcdh18	protocadherin 18	protein_coding	5	-0.789771	-1.7288	0.0467069	0.553889
Ccnb1	cyclin B	protein_coding	7	-0.793027	-1.73271	0.0110127	0.527419
Gm10643	predicted gene 10643	protein_coding	1	-0.793209	-1.73293	0.0191336	0.527419
Entpd3	ectonucleoside triphosphate diphosphohydrolase 3	protein_coding	2	-0.79551	-1.73569	0.0201037	0.527419
Ncapg	non-SMC condensin I complex, subunit G	protein_coding	6	-0.798615	-1.73943	0.0278198	0.533208
Top2a	topoisomerase (DNA) II alph	protein_coding	7	-0.800728	-1.74198	0.0157156	0.527419
Adgrf5	adhesion G protein-coupled receptor F5	protein_coding	6	-0.808825	-1.75178	0.041938	0.547429
C030034I22Rik	RIKEN cDNA C030034I22 gene	lincRNA	2	-0.811845	-1.75545	0.0392298	0.545113
Lockd	lncRNA downstream of Cdkn1b	lincRNA	5	-0.817702	-1.7626	0.0116223	0.527419
Brip1	BRCA1 interacting protein C-terminal helicase 1	protein_coding	3	-0.821983	-1.76784	0.00485556	0.527419
Eldr	Egfr long non-coding downstream RNA	processed_transcript	7	-0.822292	-1.76821	0.0175151	0.527419
Cenpe	centromere protein E	protein_coding	5	-0.830309	-1.77807	0.0206513	0.527419
E2f8	E2F transcription factor 8	protein_coding	4	-0.830857	-1.77874	0.0206159	0.527419
Rccd1	RCC1 domain containing 1	protein_coding	10	-0.834733	-1.78353	0.0205243	0.527419
Gm8343	predicted gene 8343	processed_pseudogene	1	-0.835112	-1.784	0.0240622	0.533208
Rad54b	RAD54 homolog B (S. cerevisiae)	protein_coding	7	-0.84088	-1.79114	0.0162934	0.527419
Cthrc1	collagen triple helix repeat containing 1	protein_coding	4	-0.843913	-1.79491	0.0012241	0.527419
Clspn	claspin	protein_coding	7	-0.846443	-1.79806	0.00732101	0.527419
Slc9a5	solute carrier family 9 (sodium/hydrogen exchanger), member 5	protein_coding	2	-0.849703	-1.80213	0.0100124	0.527419
Gm16144	predicted gene 16144	antisense	1	-0.859971	-1.815	0.00428897	0.527419
Cdc7	cell division cycle 7 (S. cerevisiae)	protein_coding	8	-0.87337	-1.83194	0.0042642	0.527419
Rps6	ribosomal protein S	protein_coding	4	-0.883404	-1.84472	0.00806767	0.527419
Pigt	phosphatidylinositol glycan anchor biosynthesis, class T	protein_coding	5	-0.885864	-1.84787	0.00464291	0.527419
Cntnap3	contactin associated protein-like 3	protein_coding	2	-0.890184	-1.85341	0.00801682	0.527419
2310030G06Rik	RIKEN cDNA 2310030G06 gene	protein_coding	2	-0.890278	-1.85353	0.0263741	0.533208
Myl9	myosin, light polypeptide 9, regulatory	protein_coding	4	-0.891026	-1.8545	0.004204	0.527419
Smco4	single-pass membrane protein with coiled-coil domains 4	protein_coding	3	-0.898823	-1.86454	0.00485648	0.527419
Gm5732	predicted gene 5732	processed_pseudogene	1	-0.902409	-1.86918	0.0394112	0.545113
Gm4419	predicted gene 4419	antisense	9	-0.903522	-1.87063	0.0173628	0.527419
4930432K21Rik	RIKEN cDNA 4930432K21 gene	protein_coding	3	-0.910696	-1.87995	0.019804	0.527419
Rpl34	ribosomal protein L34	protein_coding	8	-0.913431	-1.88352	0.0253299	0.533208
Ccl27a	chemokine (C-C motif) ligand 27A	protein_coding	19	-0.925822	-1.89977	0.0274325	0.533208
Maml3	mastermind like transcriptional coactivator 3	protein_coding	3	-0.92871	-1.90357	0.0175462	0.527419
Kcnab1	potassium voltage-gated channel, shaker-related subfamily, beta member 1	protein_coding	6	-0.940259	-1.91887	0.0468671	0.553889
Arhgef39	Rho guanine nucleotide exchange factor (GEF) 39	protein_coding	10	-0.951267	-1.93357	0.00570612	0.527419
Suv39h2	suppressor of variegation 3-9 2	protein_coding	4	-0.954467	-1.93786	0.0365553	0.545113
Cd83	CD83 antigen	protein_coding	2	-0.992245	-1.98928	0.0171771	0.527419
Drd1	dopamine receptor D	protein_coding	3	-0.994688	-1.99265	0.0199127	0.527419
Kif15	kinesin family member 15	protein_coding	17	-1.01823	-2.02543	0.0131694	0.527419
Hist1h4d	histone cluster 1, H4d	protein_coding	1	-1.02232	-2.03118	0.0020637	0.527419
9430065F17Rik	RIKEN cDNA 9430065F17 gene	antisense	5	-1.03231	-2.04529	0.00964737	0.527419
Ptn	pleiotrophi	protein_coding	2	-1.03937	-2.05533	0.00456134	0.527419
Kif4	kinesin family member 4	protein_coding	3	-1.04311	-2.06067	0.0183019	0.527419
Snhg9	small nucleolar RNA host gene 9	antisense	1	-1.07221	-2.10265	0.00636815	0.527419
Lbh	limb-bud and heart	protein_coding	2	-1.07356	-2.10462	<0.001	0.245567
Dusp27	dual specificity phosphatase 27 (putative)	protein_coding	2	-1.08976	-2.12838	0.0464063	0.553401
Cbln2	cerebellin 2 precursor protei	protein_coding	4	-1.09367	-2.13416	0.00971585	0.527419
Fen1	flap structure specific endonuclease 1	protein_coding	4	-1.09834	-2.14108	0.00953178	0.527419
Mbnl1	muscleblind like splicing factor 1	protein_coding	25	-1.10773	-2.15506	<0.001	0.140945
Hist1h1b	histone cluster 1, H1b	protein_coding	1	-1.14252	-2.20766	0.0049516	0.527419
Prss41	protease, serine 41	protein_coding	4	-1.21272	-2.31774	0.00837451	0.527419
Capza1	capping protein (actin filament) muscle Z-line, alpha 1	protein_coding	4	-1.2256	-2.33853	0.00616443	0.527419
mt-Tp	mitochondrially encoded tRNA proline	Mt_tRNA	1	-1.23788	-2.35852	0.00964738	0.527419
Acta1	actin, alpha 1, skeletal muscl	protein_coding	2	-1.24055	-2.36289	0.00293397	0.527419
P2ry1	purinergic receptor P2Y, G-protein coupled 1	protein_coding	3	-1.41916	-2.6743	0.00272766	0.527419
Olfml3	olfactomedin-like 3	protein_coding	4	-1.50925	-2.84662	0.0438279	0.551051
Plekhh2	pleckstrin homology domain containing, family H (with MyTH4 domain) member 2	protein_coding	3	-2.02851	-4.07984	0.00730202	0.527419
Gm47283	predicted gene, 47283	protein_coding	4	-2.61899	-6.1432	0.0125686	0.527419
Rps3a1	ribosomal protein S3A1	protein_coding	1	-2.69829	-6.49033	0.0123669	0.527419
Tm4sf1	transmembrane 4 superfamily member 1	protein_coding	6	-6.5945	-96.6371	<0.001	0.00177272
